# Supplementary material for: Marital status is an independent prognostic factor in inflammatory breast cancer patients: an analysis of the surveillance, epidemiology, and end results database
Source: Breast Cancer Res Treat. 2019 Aug 14;178(2):379–88. doi: 10.1007/s10549-019-05385-8 (PMC6797700; doi:10.1007/s10549-019-05385-8)
Supplement: Supplementary file 1 — Supplementary material 1 (XLSX 788 kb) [file 10549_2019_5385_MOESM1_ESM.xlsx]

## Sheet: Sheet1
Marital status at diagnosis	Age at diagnosis	Sex	Race recode (White, Black, Other)	Primary Site - labeled	ICD-O-3 Hist/behav	Grade	Laterality	Diagnostic Confirmation	Derived AJCC Stage Group, 7th ed (2010+)	Derived AJCC Stage Group, 6th ed (2004+)	AJCC stage 3rd edition (1988-2003)	SEER modified AJCC stage 3rd (1988-2003)	Derived AJCC T, 7th ed (2010+)	Derived AJCC N, 7th ed (2010+)	Derived AJCC M, 7th ed (2010+)	Derived AJCC T, 6th ed (2004+)	Derived AJCC N, 6th ed (2004+)	Derived AJCC M, 6th ed (2004+)	T value - based on AJCC 3rd (1988-2003)	N value - based on AJCC 3rd (1988-2003)	M value - based on AJCC 3rd (1988-2003)	Derived SS1977 (2004+)	Derived SS2000 (2004+)	Summary stage 2000 (1998+)	SEER summary stage 2000 (2001-2003)	SEER summary stage 1977 (1995-2000)	RX Summ--Surg Prim Site (1998+)	RX Summ--Scope Reg LN Sur (2003+)	RX Summ--Surg Oth Reg/Dis (2003+)	Reason no cancer-directed surgery	Scope of reg lymph nd surg (1998-2002)	RX Summ--Reg LN Examined (1998-2002)	Surgery of oth reg/dis sites (1998-2002)	Site specific surgery (1973-1997 varying detail by year and site)	CS tumor size (2004+)	CS extension (2004+)	CS lymph nodes (2004+)	CS mets at dx (2004+)	CS site-specific factor 1 (2004+ varying by schema)	CS site-specific factor 2 (2004+ varying by schema)	CS site-specific factor 3 (2004+ varying by schema)	CS site-specific factor 4 (2004+ varying by schema)	CS site-specific factor 5 (2004+ varying by schema)	CS site-specific factor 6 (2004+ varying by schema)	CS site-specific factor 7 (2004+ varying by schema)	CS site-specific factor 25 (2004+ varying by schema)	CS Tumor Size/Ext Eval (2004+)	CS Reg Node Eval (2004+)	CS Mets Eval (2004+)
Widowed	102	Female	White	C50.4-Upper-outer quadrant of breast	8530/3: Inflammatory carcinoma	Unknown	Left - origin of primary	Positive histology	Blank(s)	UNK Stage	Blank(s)	Blank(s)	Blank(s)	Blank(s)	Blank(s)	T4d	NX	MX	Blank(s)	Blank(s)	Blank(s)	RE	RE	Regional	Blank(s)	Blank(s)	20	Unknown or not applicable	None; diagnosed at autopsy	Surgery performed	Blank(s)	Blank(s)	Blank(s)	Blank(s)	40	710	999	99	10	10	98	987	987	30	Blank(s)	988	3	9	9
Widowed	98	Female	White	C50.9-Breast, NOS	8530/3: Inflammatory carcinoma	Undifferentiated; anaplastic; Grade IV	Left - origin of primary	Positive histology	Blank(s)	IIIB	Blank(s)	Blank(s)	Blank(s)	Blank(s)	Blank(s)	T4d	N0	M0	Blank(s)	Blank(s)	Blank(s)	RE	RE	Regional	Blank(s)	Blank(s)	41	Unknown or not applicable	None; diagnosed at autopsy	Surgery performed	Blank(s)	Blank(s)	Blank(s)	Blank(s)	998	710	0	0	10	10	98	0	0	50	Blank(s)	988	3	0	0
Widowed	95	Female	Black	C50.9-Breast, NOS	8530/3: Inflammatory carcinoma	Unknown	Right - origin of primary	Clinical diagnosis only	Blank(s)	IIIB	Blank(s)	Blank(s)	Blank(s)	Blank(s)	Blank(s)	T4d	N0	M0	Blank(s)	Blank(s)	Blank(s)	RE	RE	Regional	Blank(s)	Blank(s)	0	Unknown or not applicable	None; diagnosed at autopsy	Not recommended	Blank(s)	Blank(s)	Blank(s)	Blank(s)	998	710	0	0	998	998	98	0	0	0	Blank(s)	988	0	0	0
Widowed	95	Female	White	C50.8-Overlapping lesion of breast	8530/3: Inflammatory carcinoma	Unknown	Left - origin of primary	Positive histology	Blank(s)	IIIB	Blank(s)	Blank(s)	Blank(s)	Blank(s)	Blank(s)	T4d	N1	M0	Blank(s)	Blank(s)	Blank(s)	RE+RN	RE+RN	Regional	Blank(s)	Blank(s)	0	Unknown or not applicable	None; diagnosed at autopsy	Recommended but not performed, patient refused	Blank(s)	Blank(s)	Blank(s)	Blank(s)	56	730	600	0	20	20	98	987	987	0	Blank(s)	988	1	0	0
Widowed	96	Female	Other (American Indian/AK Native, Asian/Pacific Islander)	C50.9-Breast, NOS	8530/3: Inflammatory carcinoma	Unknown	Left - origin of primary	Positive histology	Blank(s)	UNK Stage	Blank(s)	Blank(s)	Blank(s)	Blank(s)	Blank(s)	T4d	N1	MX	Blank(s)	Blank(s)	Blank(s)	RE+RN	RE+RN	Regional	Blank(s)	Blank(s)	0	Unknown or not applicable	None; diagnosed at autopsy	Recommended but not performed, unknown reason	Blank(s)	Blank(s)	Blank(s)	Blank(s)	12	730	600	99	999	999	98	987	987	0	Blank(s)	988	0	0	0
Widowed	94	Female	White	C50.9-Breast, NOS	8530/3: Inflammatory carcinoma	Poorly differentiated; Grade III	Right - origin of primary	Positive histology	Blank(s)	IIIB	Blank(s)	Blank(s)	Blank(s)	Blank(s)	Blank(s)	T4d	N1NOS	M0	Blank(s)	Blank(s)	Blank(s)	RE+RN	RE+RN	Regional	Blank(s)	Blank(s)	51	Unknown or not applicable	None; diagnosed at autopsy	Surgery performed	Blank(s)	Blank(s)	Blank(s)	Blank(s)	998	710	250	0	20	20	0	987	987	0	Blank(s)	988	3	3	0
Widowed	92	Female	White	C50.9-Breast, NOS	8530/3: Inflammatory carcinoma	Unknown	Right - origin of primary	Positive exfoliative cytology, no positive histology	Blank(s)	UNK Stage	Blank(s)	Blank(s)	Blank(s)	Blank(s)	Blank(s)	T4d	NX	MX	Blank(s)	Blank(s)	Blank(s)	RE	RE	Regional	Blank(s)	Blank(s)	0	Unknown or not applicable	None; diagnosed at autopsy	Not recommended, contraindicated due to other cond; autopsy only (1973-2002)	Blank(s)	Blank(s)	Blank(s)	Blank(s)	998	730	999	99	20	20	98	987	987	987	Blank(s)	988	1	9	9
Unknown	93	Female	White	C50.9-Breast, NOS	8530/3: Inflammatory carcinoma	Poorly differentiated; Grade III	Right - origin of primary	Positive histology	Blank(s)	UNK Stage	Blank(s)	Blank(s)	Blank(s)	Blank(s)	Blank(s)	T4d	NX	MX	Blank(s)	Blank(s)	Blank(s)	RE	RE	Regional	Blank(s)	Blank(s)	99	Unknown or not applicable	Unknown; death certificate only	Unknown; death certificate; or autopsy only (2003+)	Blank(s)	Blank(s)	Blank(s)	Blank(s)	998	710	999	99	999	999	98	987	987	987	Blank(s)	988	1	0	0
Widowed	95	Female	White	C50.8-Overlapping lesion of breast	8530/3: Inflammatory carcinoma	Unknown	Right - origin of primary	Radiography without microscopic confirm	Blank(s)	IV	Blank(s)	Blank(s)	Blank(s)	Blank(s)	Blank(s)	T4d	N2a	M1	Blank(s)	Blank(s)	Blank(s)	D	D	Distant	Blank(s)	Blank(s)	0	Unknown or not applicable	None; diagnosed at autopsy	Not recommended	Blank(s)	Blank(s)	Blank(s)	Blank(s)	999	710	510	40	998	998	98	987	987	987	Blank(s)	988	0	0	0
Widowed	91	Female	Other (American Indian/AK Native, Asian/Pacific Islander)	C50.9-Breast, NOS	8530/3: Inflammatory carcinoma	Poorly differentiated; Grade III	Left - origin of primary	Positive histology	Blank(s)	UNK Stage	Blank(s)	Blank(s)	Blank(s)	Blank(s)	Blank(s)	T4d	NX	MX	Blank(s)	Blank(s)	Blank(s)	RE	RE	Regional	Blank(s)	Blank(s)	22	Unknown or not applicable	None; diagnosed at autopsy	Surgery performed	Blank(s)	Blank(s)	Blank(s)	Blank(s)	70	710	999	99	10	10	98	987	987	0	Blank(s)	988	9	9	9
Widowed	91	Female	White	C50.9-Breast, NOS	8530/3: Inflammatory carcinoma	Well differentiated; Grade I	Left - origin of primary	Positive histology	Blank(s)	IIINOS	Blank(s)	Blank(s)	Blank(s)	Blank(s)	Blank(s)	T4d	NX	M0	Blank(s)	Blank(s)	Blank(s)	RE	RE	Regional	Blank(s)	Blank(s)	0	Unknown or not applicable	None; diagnosed at autopsy	Not recommended	Blank(s)	Blank(s)	Blank(s)	Blank(s)	998	710	999	0	999	999	98	987	987	30	Blank(s)	988	9	9	9
Widowed	93	Female	White	C50.8-Overlapping lesion of breast	8530/3: Inflammatory carcinoma	Poorly differentiated; Grade III	Right - origin of primary	Positive histology	Blank(s)	IIIB	Blank(s)	Blank(s)	Blank(s)	Blank(s)	Blank(s)	T4d	N0	M0	Blank(s)	Blank(s)	Blank(s)	RE	RE	Regional	Blank(s)	Blank(s)	0	Unknown or not applicable	None; diagnosed at autopsy	Not recommended	Blank(s)	Blank(s)	Blank(s)	Blank(s)	998	710	0	0	20	20	98	0	0	987	Blank(s)	988	1	0	0
Widowed	93	Female	White	C50.9-Breast, NOS	8530/3: Inflammatory carcinoma	Poorly differentiated; Grade III	Left - origin of primary	Positive histology	Blank(s)	IIIC	Blank(s)	Blank(s)	Blank(s)	Blank(s)	Blank(s)	T4d	N3c	M0	Blank(s)	Blank(s)	Blank(s)	D	D	Distant	Blank(s)	Blank(s)	0	Unknown or not applicable	None; diagnosed at autopsy	Not recommended	Blank(s)	Blank(s)	Blank(s)	Blank(s)	998	730	800	0	20	20	98	987	987	0	Blank(s)	988	1	0	0
Widowed	90	Female	White	C50.9-Breast, NOS	8530/3: Inflammatory carcinoma	Poorly differentiated; Grade III	Left - origin of primary	Positive histology	Blank(s)	IIIB	Blank(s)	Blank(s)	Blank(s)	Blank(s)	Blank(s)	T4d	N0	M0	Blank(s)	Blank(s)	Blank(s)	RE	RE	Regional	Blank(s)	Blank(s)	51	Unknown or not applicable	None; diagnosed at autopsy	Surgery performed	Blank(s)	Blank(s)	Blank(s)	Blank(s)	150	730	0	0	10	10	98	0	0	30	Blank(s)	988	3	0	0
Widowed	95	Female	White	C50.4-Upper-outer quadrant of breast	8530/3: Inflammatory carcinoma	Poorly differentiated; Grade III	Left - origin of primary	Positive histology	Blank(s)	IIIB	Blank(s)	Blank(s)	Blank(s)	Blank(s)	Blank(s)	T4d	N0	M0	Blank(s)	Blank(s)	Blank(s)	RE	RE	Regional	Blank(s)	Blank(s)	41	Unknown or not applicable	None; diagnosed at autopsy	Surgery performed	Blank(s)	Blank(s)	Blank(s)	Blank(s)	25	710	0	0	20	20	98	0	0	30	Blank(s)	988	3	0	0
Widowed	89	Female	White	C50.8-Overlapping lesion of breast	8530/3: Inflammatory carcinoma	Poorly differentiated; Grade III	Left - origin of primary	Positive histology	Blank(s)	IV	Blank(s)	Blank(s)	Blank(s)	Blank(s)	Blank(s)	T4d	N2b	M1	Blank(s)	Blank(s)	Blank(s)	D	D	Distant	Blank(s)	Blank(s)	0	Unknown or not applicable	None; diagnosed at autopsy	Not recommended	Blank(s)	Blank(s)	Blank(s)	Blank(s)	998	730	770	44	10	20	98	987	987	987	Blank(s)	988	0	0	0
Married (including common law)	89	Female	White	C50.9-Breast, NOS	8530/3: Inflammatory carcinoma	Poorly differentiated; Grade III	Left - origin of primary	Positive histology	Blank(s)	IIIC	Blank(s)	Blank(s)	Blank(s)	Blank(s)	Blank(s)	T4d	N3a	M0	Blank(s)	Blank(s)	Blank(s)	RE+RN	RE+RN	Regional	Blank(s)	Blank(s)	51	Unknown or not applicable	None; diagnosed at autopsy	Surgery performed	Blank(s)	Blank(s)	Blank(s)	Blank(s)	115	730	250	0	10	10	14	987	987	0	Blank(s)	988	3	3	0
Widowed	91	Female	White	C50.9-Breast, NOS	8530/3: Inflammatory carcinoma	Poorly differentiated; Grade III	Left - origin of primary	Positive histology	Blank(s)	IIIC	Blank(s)	Blank(s)	Blank(s)	Blank(s)	Blank(s)	T4d	N3a	M0	Blank(s)	Blank(s)	Blank(s)	RE+RN	RE+RN	Regional	Blank(s)	Blank(s)	51	Unknown or not applicable	None; diagnosed at autopsy	Surgery performed	Blank(s)	Blank(s)	Blank(s)	Blank(s)	998	730	250	0	20	20	17	987	987	0	Blank(s)	988	5	6	0
Widowed	91	Female	White	C50.9-Breast, NOS	8530/3: Inflammatory carcinoma	Unknown	Right - origin of primary	Positive histology	Blank(s)	IIIB	Blank(s)	Blank(s)	Blank(s)	Blank(s)	Blank(s)	T4d	N1	M0	Blank(s)	Blank(s)	Blank(s)	RE+RN	RE+RN	Regional	Blank(s)	Blank(s)	0	Unknown or not applicable	Non-primary surgical procedure to distant site	Not recommended	Blank(s)	Blank(s)	Blank(s)	Blank(s)	998	710	600	0	20	20	97	987	987	0	Blank(s)	988	0	0	0
Married (including common law)	91	Female	White	C50.9-Breast, NOS	8530/3: Inflammatory carcinoma	Poorly differentiated; Grade III	Right - origin of primary	Positive histology	Blank(s)	IIIB	Blank(s)	Blank(s)	Blank(s)	Blank(s)	Blank(s)	T4d	N1	M0	Blank(s)	Blank(s)	Blank(s)	RE+RN	RE+RN	Regional	Blank(s)	Blank(s)	41	Unknown or not applicable	None; diagnosed at autopsy	Surgery performed	Blank(s)	Blank(s)	Blank(s)	Blank(s)	998	710	260	0	10	10	98	987	987	20	Blank(s)	988	3	0	0
Widowed	95	Female	White	C50.1-Central portion of breast	8530/3: Inflammatory carcinoma	Poorly differentiated; Grade III	Left - origin of primary	Positive histology	Blank(s)	IIIB	Blank(s)	Blank(s)	Blank(s)	Blank(s)	Blank(s)	T4d	N1a	M0	Blank(s)	Blank(s)	Blank(s)	RE+RN	RE+RN	Regional	Blank(s)	Blank(s)	52	Unknown or not applicable	None; diagnosed at autopsy	Surgery performed	Blank(s)	Blank(s)	Blank(s)	Blank(s)	40	710	260	0	10	10	1	987	987	0	Blank(s)	988	3	3	0
Divorced	88	Female	White	C50.4-Upper-outer quadrant of breast	8530/3: Inflammatory carcinoma	Poorly differentiated; Grade III	Right - origin of primary	Positive histology	Blank(s)	IIIC	Blank(s)	Blank(s)	Blank(s)	Blank(s)	Blank(s)	T4d	N3c	M0	Blank(s)	Blank(s)	Blank(s)	D	D	Distant	Blank(s)	Blank(s)	52	Unknown or not applicable	None; diagnosed at autopsy	Surgery performed	Blank(s)	Blank(s)	Blank(s)	Blank(s)	80	730	800	0	20	20	11	987	987	30	Blank(s)	988	3	0	0
Widowed	91	Female	White	C50.4-Upper-outer quadrant of breast	8530/3: Inflammatory carcinoma	Unknown	Left - origin of primary	Clinical diagnosis only	Blank(s)	IV	Blank(s)	Blank(s)	Blank(s)	Blank(s)	Blank(s)	T4d	N3c	M1	Blank(s)	Blank(s)	Blank(s)	D	D	Distant	Blank(s)	Blank(s)	0	Unknown or not applicable	None; diagnosed at autopsy	Recommended but not performed, patient refused	Blank(s)	Blank(s)	Blank(s)	Blank(s)	35	710	800	40	998	998	98	987	987	987	Blank(s)	988	0	0	0
Widowed	91	Female	White	C50.9-Breast, NOS	8530/3: Inflammatory carcinoma	Unknown	Right - origin of primary	Positive histology	Blank(s)	IV	Blank(s)	Blank(s)	Blank(s)	Blank(s)	Blank(s)	T4d	NX	M1	Blank(s)	Blank(s)	Blank(s)	D	D	Distant	Blank(s)	Blank(s)	0	Unknown or not applicable	None; diagnosed at autopsy	Not recommended	Blank(s)	Blank(s)	Blank(s)	Blank(s)	90	710	999	40	999	999	98	987	987	987	Blank(s)	988	Blank(s)	Blank(s)	Blank(s)
Widowed	88	Female	White	C50.8-Overlapping lesion of breast	8530/3: Inflammatory carcinoma	Moderately differentiated; Grade II	Left - origin of primary	Positive histology	Blank(s)	IIIB	Blank(s)	Blank(s)	Blank(s)	Blank(s)	Blank(s)	T4d	N1a	M0	Blank(s)	Blank(s)	Blank(s)	RE+RN	RE+RN	Regional	Blank(s)	Blank(s)	51	Unknown or not applicable	None; diagnosed at autopsy	Surgery performed	Blank(s)	Blank(s)	Blank(s)	Blank(s)	60	710	250	0	10	20	3	987	987	0	Blank(s)	988	Blank(s)	Blank(s)	Blank(s)
Widowed	88	Female	White	C50.1-Central portion of breast	8530/3: Inflammatory carcinoma	Poorly differentiated; Grade III	Left - origin of primary	Positive histology	Blank(s)	IIIB	Blank(s)	Blank(s)	Blank(s)	Blank(s)	Blank(s)	T4d	N1a	M0	Blank(s)	Blank(s)	Blank(s)	RE+RN	RE+RN	Regional	Blank(s)	Blank(s)	51	Unknown or not applicable	None; diagnosed at autopsy	Surgery performed	Blank(s)	Blank(s)	Blank(s)	Blank(s)	40	710	250	0	10	10	3	987	987	20	Blank(s)	988	3	3	0
Widowed	88	Female	White	C50.9-Breast, NOS	8530/3: Inflammatory carcinoma	Moderately differentiated; Grade II	Left - origin of primary	Positive histology	Blank(s)	IIIB	Blank(s)	Blank(s)	Blank(s)	Blank(s)	Blank(s)	T4d	N0	M0	Blank(s)	Blank(s)	Blank(s)	RE	RE	Regional	Blank(s)	Blank(s)	0	Unknown or not applicable	None; diagnosed at autopsy	Not recommended	Blank(s)	Blank(s)	Blank(s)	Blank(s)	999	710	0	0	998	998	98	0	0	0	Blank(s)	988	1	0	0
Widowed	88	Female	White	C50.4-Upper-outer quadrant of breast	8530/3: Inflammatory carcinoma	Moderately differentiated; Grade II	Left - origin of primary	Positive histology	Blank(s)	IIIB	Blank(s)	Blank(s)	Blank(s)	Blank(s)	Blank(s)	T4d	N1a	M0	Blank(s)	Blank(s)	Blank(s)	RE+RN	RE+RN	Regional	Blank(s)	Blank(s)	41	Unknown or not applicable	None; diagnosed at autopsy	Surgery performed	Blank(s)	Blank(s)	Blank(s)	Blank(s)	31	710	600	0	998	998	3	987	987	0	Blank(s)	988	3	3	0
Widowed	87	Female	White	C50.9-Breast, NOS	8530/3: Inflammatory carcinoma	Unknown	Left - origin of primary	Positive histology	Blank(s)	IIIB	Blank(s)	Blank(s)	Blank(s)	Blank(s)	Blank(s)	T4d	N1	M0	Blank(s)	Blank(s)	Blank(s)	RE+RN	RE+RN	Regional	Blank(s)	Blank(s)	0	Unknown or not applicable	None; diagnosed at autopsy	Not recommended	Blank(s)	Blank(s)	Blank(s)	Blank(s)	998	730	255	0	10	20	98	987	987	0	Blank(s)	988	1	0	0
Widowed	90	Female	White	C50.9-Breast, NOS	8530/3: Inflammatory carcinoma	Unknown	Left - origin of primary	Positive histology	Blank(s)	IIIB	Blank(s)	Blank(s)	Blank(s)	Blank(s)	Blank(s)	T4d	N1	M0	Blank(s)	Blank(s)	Blank(s)	RE+RN	RE+RN	Regional	Blank(s)	Blank(s)	0	Unknown or not applicable	None; diagnosed at autopsy	Not recommended	Blank(s)	Blank(s)	Blank(s)	Blank(s)	998	710	600	0	10	10	98	987	987	987	Blank(s)	988	0	0	0
Widowed	90	Female	Black	C50.4-Upper-outer quadrant of breast	8530/3: Inflammatory carcinoma	Unknown	Left - origin of primary	Clinical diagnosis only	Blank(s)	UNK Stage	Blank(s)	Blank(s)	Blank(s)	Blank(s)	Blank(s)	T4d	NX	MX	Blank(s)	Blank(s)	Blank(s)	RE	RE	Regional	Blank(s)	Blank(s)	0	Unknown or not applicable	None; diagnosed at autopsy	Not recommended	Blank(s)	Blank(s)	Blank(s)	Blank(s)	999	730	999	99	999	999	98	987	987	987	Blank(s)	988	0	0	9
Widowed	88	Female	Other (American Indian/AK Native, Asian/Pacific Islander)	C50.4-Upper-outer quadrant of breast	8530/3: Inflammatory carcinoma	Unknown	Left - origin of primary	Positive histology	Blank(s)	IV	Blank(s)	Blank(s)	Blank(s)	Blank(s)	Blank(s)	T4d	N0	M1	Blank(s)	Blank(s)	Blank(s)	D	D	Distant	Blank(s)	Blank(s)	0	Unknown or not applicable	None; diagnosed at autopsy	Not recommended	Blank(s)	Blank(s)	Blank(s)	Blank(s)	998	710	0	44	20	20	98	0	0	987	Blank(s)	988	0	0	1
Unknown	89	Female	White	C50.4-Upper-outer quadrant of breast	8530/3: Inflammatory carcinoma	Moderately differentiated; Grade II	Left - origin of primary	Positive histology	Blank(s)	UNK Stage	Blank(s)	Blank(s)	Blank(s)	Blank(s)	Blank(s)	T4d	NX	MX	Blank(s)	Blank(s)	Blank(s)	RE	RE	Regional	Blank(s)	Blank(s)	0	Unknown or not applicable	None; diagnosed at autopsy	Not recommended	Blank(s)	Blank(s)	Blank(s)	Blank(s)	20	710	999	99	20	20	98	987	987	0	Blank(s)	988	1	0	0
Widowed	86	Female	White	C50.9-Breast, NOS	8530/3: Inflammatory carcinoma	Poorly differentiated; Grade III	Right - origin of primary	Positive histology	Blank(s)	IIIB	Blank(s)	Blank(s)	Blank(s)	Blank(s)	Blank(s)	T4d	N1	M0	Blank(s)	Blank(s)	Blank(s)	RE+RN	RE+RN	Regional	Blank(s)	Blank(s)	41	Unknown or not applicable	None; diagnosed at autopsy	Surgery performed	Blank(s)	Blank(s)	Blank(s)	Blank(s)	998	730	600	0	20	20	98	987	987	987	Blank(s)	988	5	0	0
Married (including common law)	87	Female	White	C50.9-Breast, NOS	8530/3: Inflammatory carcinoma	Poorly differentiated; Grade III	Right - origin of primary	Positive histology	Blank(s)	IIIC	Blank(s)	Blank(s)	Blank(s)	Blank(s)	Blank(s)	T4d	N3a	M0	Blank(s)	Blank(s)	Blank(s)	RE+RN	RE+RN	Regional	Blank(s)	Blank(s)	51	Unknown or not applicable	None; diagnosed at autopsy	Surgery performed	Blank(s)	Blank(s)	Blank(s)	Blank(s)	140	710	520	0	10	10	13	987	987	0	Blank(s)	988	3	3	0
Widowed	89	Female	White	C50.2-Upper-inner quadrant of breast	8530/3: Inflammatory carcinoma	Moderately differentiated; Grade II	Left - origin of primary	Positive histology	Blank(s)	IIIB	Blank(s)	Blank(s)	Blank(s)	Blank(s)	Blank(s)	T4d	N0(i-)	M0	Blank(s)	Blank(s)	Blank(s)	RE	RE	Regional	Blank(s)	Blank(s)	52	Unknown or not applicable	None; diagnosed at autopsy	Surgery performed	Blank(s)	Blank(s)	Blank(s)	Blank(s)	24	710	0	0	10	10	0	1	0	0	Blank(s)	988	3	3	0
Married (including common law)	89	Female	White	C50.8-Overlapping lesion of breast	8530/3: Inflammatory carcinoma	Poorly differentiated; Grade III	Left - origin of primary	Positive histology	Blank(s)	IIIB	Blank(s)	Blank(s)	Blank(s)	Blank(s)	Blank(s)	T4d	N0	M0	Blank(s)	Blank(s)	Blank(s)	RE	RE	Regional	Blank(s)	Blank(s)	41	Unknown or not applicable	None; diagnosed at autopsy	Surgery performed	Blank(s)	Blank(s)	Blank(s)	Blank(s)	55	710	0	0	10	10	98	0	0	0	Blank(s)	988	6	0	0
Married (including common law)	88	Female	White	C50.8-Overlapping lesion of breast	8530/3: Inflammatory carcinoma	Poorly differentiated; Grade III	Left - origin of primary	Positive histology	Blank(s)	UNK Stage	Blank(s)	Blank(s)	Blank(s)	Blank(s)	Blank(s)	T4d	NX	MX	Blank(s)	Blank(s)	Blank(s)	RE	RE	Regional	Blank(s)	Blank(s)	99	Unknown or not applicable	None; diagnosed at autopsy	Unknown; death certificate; or autopsy only (2003+)	Blank(s)	Blank(s)	Blank(s)	Blank(s)	998	710	999	99	20	20	98	987	987	0	Blank(s)	988	1	9	9
Widowed	89	Female	White	C50.9-Breast, NOS	8530/3: Inflammatory carcinoma	Unknown	Right - origin of primary	Positive histology	Blank(s)	IIINOS	Blank(s)	Blank(s)	Blank(s)	Blank(s)	Blank(s)	T4d	NX	M0	Blank(s)	Blank(s)	Blank(s)	RE	RE	Regional	Blank(s)	Blank(s)	41	Unknown or not applicable	None; diagnosed at autopsy	Surgery performed	Blank(s)	Blank(s)	Blank(s)	Blank(s)	998	710	999	0	20	20	98	987	987	987	Blank(s)	988	Blank(s)	Blank(s)	Blank(s)
Widowed	88	Female	White	C50.9-Breast, NOS	8530/3: Inflammatory carcinoma	Unknown	Left - origin of primary	Positive histology	Blank(s)	UNK Stage	Blank(s)	Blank(s)	Blank(s)	Blank(s)	Blank(s)	T4d	NX	MX	Blank(s)	Blank(s)	Blank(s)	RE	RE	Regional	Blank(s)	Blank(s)	0	Unknown or not applicable	None; diagnosed at autopsy	Not recommended	Blank(s)	Blank(s)	Blank(s)	Blank(s)	998	730	999	99	20	20	98	987	987	0	Blank(s)	988	0	0	0
Widowed	86	Female	White	C50.8-Overlapping lesion of breast	8530/3: Inflammatory carcinoma	Moderately differentiated; Grade II	Right - origin of primary	Positive histology	Blank(s)	IIIB	Blank(s)	Blank(s)	Blank(s)	Blank(s)	Blank(s)	T4d	N2a	M0	Blank(s)	Blank(s)	Blank(s)	RE+RN	RE+RN	Regional	Blank(s)	Blank(s)	51	Unknown or not applicable	None; diagnosed at autopsy	Surgery performed	Blank(s)	Blank(s)	Blank(s)	Blank(s)	55	710	250	0	10	10	7	987	987	20	Blank(s)	988	Blank(s)	Blank(s)	Blank(s)
Single (never married)	87	Female	Black	C50.9-Breast, NOS	8530/3: Inflammatory carcinoma	Poorly differentiated; Grade III	Right - origin of primary	Positive histology	Blank(s)	IIIB	Blank(s)	Blank(s)	Blank(s)	Blank(s)	Blank(s)	T4d	N1a	M0	Blank(s)	Blank(s)	Blank(s)	RE+RN	RE+RN	Regional	Blank(s)	Blank(s)	51	Unknown or not applicable	None; diagnosed at autopsy	Surgery performed	Blank(s)	Blank(s)	Blank(s)	Blank(s)	120	710	250	0	10	20	2	987	987	30	Blank(s)	988	3	3	0
Unknown	90	Female	White	C50.9-Breast, NOS	8530/3: Inflammatory carcinoma	Unknown	Right - origin of primary	Positive histology	Blank(s)	IIIC	Blank(s)	Blank(s)	Blank(s)	Blank(s)	Blank(s)	T4d	N3a	M0	Blank(s)	Blank(s)	Blank(s)	D	RE+RN	Regional	Blank(s)	Blank(s)	0	Unknown or not applicable	None; diagnosed at autopsy	Not recommended	Blank(s)	Blank(s)	Blank(s)	Blank(s)	999	710	750	0	20	20	98	987	987	987	Blank(s)	988	0	1	0
Unknown	85	Female	White	C50.9-Breast, NOS	8530/3: Inflammatory carcinoma	Poorly differentiated; Grade III	Left - origin of primary	Positive histology	Blank(s)	UNK Stage	Blank(s)	Blank(s)	Blank(s)	Blank(s)	Blank(s)	T4d	NX	MX	Blank(s)	Blank(s)	Blank(s)	RE	RE	Regional	Blank(s)	Blank(s)	0	Unknown or not applicable	None; diagnosed at autopsy	Recommended but not performed, unknown reason	Blank(s)	Blank(s)	Blank(s)	Blank(s)	999	710	999	99	10	10	98	987	987	0	Blank(s)	988	1	9	9
Divorced	87	Female	White	C50.9-Breast, NOS	8530/3: Inflammatory carcinoma	Poorly differentiated; Grade III	Left - origin of primary	Positive histology	Blank(s)	IIINOS	Blank(s)	Blank(s)	Blank(s)	Blank(s)	Blank(s)	T4d	NX	M0	Blank(s)	Blank(s)	Blank(s)	RE	RE	Regional	Blank(s)	Blank(s)	22	Unknown or not applicable	None; diagnosed at autopsy	Surgery performed	Blank(s)	Blank(s)	Blank(s)	Blank(s)	45	710	999	0	10	10	98	987	987	0	Blank(s)	988	Blank(s)	Blank(s)	Blank(s)
Widowed	85	Female	White	C50.9-Breast, NOS	8530/3: Inflammatory carcinoma	Moderately differentiated; Grade II	Right - origin of primary	Positive histology	Blank(s)	IIIC	Blank(s)	Blank(s)	Blank(s)	Blank(s)	Blank(s)	T4d	N3a	M0	Blank(s)	Blank(s)	Blank(s)	RE+RN	RE+RN	Regional	Blank(s)	Blank(s)	51	Unknown or not applicable	None; diagnosed at autopsy	Surgery performed	Blank(s)	Blank(s)	Blank(s)	Blank(s)	100	730	250	0	10	10	12	987	987	20	Blank(s)	988	3	3	3
Single (never married)	87	Female	White	C50.4-Upper-outer quadrant of breast	8530/3: Inflammatory carcinoma	Moderately differentiated; Grade II	Right - origin of primary	Positive histology	Blank(s)	IIIB	Blank(s)	Blank(s)	Blank(s)	Blank(s)	Blank(s)	T4d	N2a	M0	Blank(s)	Blank(s)	Blank(s)	RE+RN	RE+RN	Regional	Blank(s)	Blank(s)	51	Unknown or not applicable	None; diagnosed at autopsy	Surgery performed	Blank(s)	Blank(s)	Blank(s)	Blank(s)	51	710	600	0	10	10	9	987	987	0	Blank(s)	988	3	3	0
Widowed	92	Female	White	C50.9-Breast, NOS	8530/3: Inflammatory carcinoma	Poorly differentiated; Grade III	Right - origin of primary	Positive histology	IIIB	IIIB	Blank(s)	Blank(s)	T4d	N1a	M0	T4d	N1a	M0	Blank(s)	Blank(s)	Blank(s)	RE+RN	RE+RN	Regional	Blank(s)	Blank(s)	40	Unknown or not applicable	None; diagnosed at autopsy	Surgery performed	Blank(s)	Blank(s)	Blank(s)	Blank(s)	45	750	250	0	20	20	3	987	987	20	80	988	5	6	0
Widowed	91	Female	White	C50.8-Overlapping lesion of breast	8530/3: Inflammatory carcinoma	Unknown	Right - origin of primary	Direct visualization without microscopic confirmation	Blank(s)	IV	Blank(s)	Blank(s)	Blank(s)	Blank(s)	Blank(s)	T4d	N1	M1	Blank(s)	Blank(s)	Blank(s)	D	D	Distant	Blank(s)	Blank(s)	0	Unknown or not applicable	None; diagnosed at autopsy	Not recommended, contraindicated due to other cond; autopsy only (1973-2002)	Blank(s)	Blank(s)	Blank(s)	Blank(s)	999	710	600	40	998	998	98	987	987	987	Blank(s)	988	0	0	0
Widowed	88	Female	White	C50.9-Breast, NOS	8530/3: Inflammatory carcinoma	Poorly differentiated; Grade III	Left - origin of primary	Positive histology	Blank(s)	IV	Blank(s)	Blank(s)	Blank(s)	Blank(s)	Blank(s)	T4d	N2a	M1	Blank(s)	Blank(s)	Blank(s)	D	D	Distant	Blank(s)	Blank(s)	41	Unknown or not applicable	None; diagnosed at autopsy	Surgery performed	Blank(s)	Blank(s)	Blank(s)	Blank(s)	110	730	250	44	10	20	4	987	987	30	Blank(s)	988	3	3	0
Single (never married)	91	Female	White	C50.9-Breast, NOS	8530/3: Inflammatory carcinoma	Unknown	Right - origin of primary	Clinical diagnosis only	Blank(s)	UNK Stage	Blank(s)	Blank(s)	Blank(s)	Blank(s)	Blank(s)	T4d	NX	MX	Blank(s)	Blank(s)	Blank(s)	RE	RE	Regional	Blank(s)	Blank(s)	0	Unknown or not applicable	None; diagnosed at autopsy	Recommended but not performed, patient refused	Blank(s)	Blank(s)	Blank(s)	Blank(s)	999	710	999	99	998	998	98	987	987	987	Blank(s)	988	0	9	9
Widowed	87	Female	Black	C50.1-Central portion of breast	8530/3: Inflammatory carcinoma	Moderately differentiated; Grade II	Right - origin of primary	Positive histology	Blank(s)	IIIB	Blank(s)	Blank(s)	Blank(s)	Blank(s)	Blank(s)	T4d	N2a	M0	Blank(s)	Blank(s)	Blank(s)	RE+RN	RE+RN	Regional	Blank(s)	Blank(s)	51	Unknown or not applicable	None; diagnosed at autopsy	Surgery performed	Blank(s)	Blank(s)	Blank(s)	Blank(s)	42	710	250	0	10	10	8	987	987	0	Blank(s)	988	3	3	0
Widowed	85	Female	White	C50.8-Overlapping lesion of breast	8530/3: Inflammatory carcinoma	Poorly differentiated; Grade III	Right - origin of primary	Positive histology	Blank(s)	IIIB	Blank(s)	Blank(s)	Blank(s)	Blank(s)	Blank(s)	T4d	N2a	M0	Blank(s)	Blank(s)	Blank(s)	RE+RN	RE+RN	Regional	Blank(s)	Blank(s)	51	Unknown or not applicable	None; diagnosed at autopsy	Surgery performed	Blank(s)	Blank(s)	Blank(s)	Blank(s)	90	710	520	0	20	20	8	987	987	0	Blank(s)	988	3	3	0
Widowed	85	Female	White	C50.8-Overlapping lesion of breast	8530/3: Inflammatory carcinoma	Poorly differentiated; Grade III	Left - origin of primary	Positive histology	Blank(s)	IIIC	Blank(s)	Blank(s)	Blank(s)	Blank(s)	Blank(s)	T4d	N3c	M0	Blank(s)	Blank(s)	Blank(s)	D	D	Distant	Blank(s)	Blank(s)	0	Unknown or not applicable	None; diagnosed at autopsy	Not recommended	Blank(s)	Blank(s)	Blank(s)	Blank(s)	200	730	800	0	20	20	98	987	987	987	Blank(s)	988	1	0	0
Single (never married)	87	Female	Black	C50.9-Breast, NOS	8530/3: Inflammatory carcinoma	Poorly differentiated; Grade III	Left - origin of primary	Positive histology	Blank(s)	IIIB	Blank(s)	Blank(s)	Blank(s)	Blank(s)	Blank(s)	T4d	N0	M0	Blank(s)	Blank(s)	Blank(s)	RE	RE	Regional	Blank(s)	Blank(s)	0	Unknown or not applicable	None; diagnosed at autopsy	Not recommended	Blank(s)	Blank(s)	Blank(s)	Blank(s)	999	710	0	0	10	10	98	0	0	0	Blank(s)	988	1	1	1
Married (including common law)	87	Female	White	C50.1-Central portion of breast	8530/3: Inflammatory carcinoma	Moderately differentiated; Grade II	Right - origin of primary	Positive histology	Blank(s)	IIIB	Blank(s)	Blank(s)	Blank(s)	Blank(s)	Blank(s)	T4d	N0	M0	Blank(s)	Blank(s)	Blank(s)	RE	RE	Regional	Blank(s)	Blank(s)	51	Unknown or not applicable	None; diagnosed at autopsy	Surgery performed	Blank(s)	Blank(s)	Blank(s)	Blank(s)	22	710	0	0	10	10	0	0	0	20	Blank(s)	988	3	3	0
Widowed	87	Female	White	C50.9-Breast, NOS	8530/3: Inflammatory carcinoma	Poorly differentiated; Grade III	Left - origin of primary	Positive histology	Blank(s)	IIIB	Blank(s)	Blank(s)	Blank(s)	Blank(s)	Blank(s)	T4d	N0	M0	Blank(s)	Blank(s)	Blank(s)	RE	RE	Regional	Blank(s)	Blank(s)	0	Unknown or not applicable	None; diagnosed at autopsy	Not recommended, contraindicated due to other cond; autopsy only (1973-2002)	Blank(s)	Blank(s)	Blank(s)	Blank(s)	40	710	0	0	10	20	98	0	0	0	Blank(s)	988	3	0	0
Single (never married)	91	Female	White	C50.1-Central portion of breast	8530/3: Inflammatory carcinoma	Moderately differentiated; Grade II	Right - origin of primary	Positive histology	IIIB	UNK Stage	Blank(s)	Blank(s)	T4d	N1	M0	T4d	N1	MX	Blank(s)	Blank(s)	Blank(s)	RE+RN	RE+RN	Regional	Blank(s)	Blank(s)	41	Unknown or not applicable	None; diagnosed at autopsy	Surgery performed	Blank(s)	Blank(s)	Blank(s)	Blank(s)	70	750	600	99	20	20	98	987	987	0	60	988	3	0	9
Single (never married)	88	Female	Black	C50.9-Breast, NOS	8530/3: Inflammatory carcinoma	Unknown	Left - origin of primary	Positive histology	Blank(s)	IIIB	Blank(s)	Blank(s)	Blank(s)	Blank(s)	Blank(s)	T4d	N2NOS	M0	Blank(s)	Blank(s)	Blank(s)	RE+RN	RE+RN	Regional	Blank(s)	Blank(s)	0	Unknown or not applicable	None; diagnosed at autopsy	Not recommended	Blank(s)	Blank(s)	Blank(s)	Blank(s)	999	730	610	0	999	999	98	987	987	987	Blank(s)	988	1	0	0
Married (including common law)	85	Female	White	C50.9-Breast, NOS	8530/3: Inflammatory carcinoma	Unknown	Left - origin of primary	Positive histology	Blank(s)	IV	Blank(s)	Blank(s)	Blank(s)	Blank(s)	Blank(s)	T4d	N0	M1	Blank(s)	Blank(s)	Blank(s)	D	D	Distant	Blank(s)	Blank(s)	0	Unknown or not applicable	None; diagnosed at autopsy	Not recommended	Blank(s)	Blank(s)	Blank(s)	Blank(s)	999	710	0	42	999	999	98	0	0	0	Blank(s)	988	1	0	3
Single (never married)	87	Female	White	C50.4-Upper-outer quadrant of breast	8530/3: Inflammatory carcinoma	Poorly differentiated; Grade III	Right - origin of primary	Positive histology	Blank(s)	IIIC	Blank(s)	Blank(s)	Blank(s)	Blank(s)	Blank(s)	T4d	N3a	M0	Blank(s)	Blank(s)	Blank(s)	RE+RN	RE+RN	Regional	Blank(s)	Blank(s)	51	Unknown or not applicable	None; diagnosed at autopsy	Surgery performed	Blank(s)	Blank(s)	Blank(s)	Blank(s)	49	710	600	0	10	10	17	987	987	40	Blank(s)	988	3	3	0
Married (including common law)	84	Female	White	C50.9-Breast, NOS	8530/3: Inflammatory carcinoma	Poorly differentiated; Grade III	Left - origin of primary	Positive histology	Blank(s)	IV	Blank(s)	Blank(s)	Blank(s)	Blank(s)	Blank(s)	T4d	NX	M1	Blank(s)	Blank(s)	Blank(s)	D	D	Distant	Blank(s)	Blank(s)	0	Unknown or not applicable	None; diagnosed at autopsy	Not recommended	Blank(s)	Blank(s)	Blank(s)	Blank(s)	998	730	999	40	20	20	98	987	987	0	Blank(s)	988	1	9	0
Married (including common law)	86	Female	White	C50.9-Breast, NOS	8530/3: Inflammatory carcinoma	Poorly differentiated; Grade III	Left - origin of primary	Positive histology	Blank(s)	IV	Blank(s)	Blank(s)	Blank(s)	Blank(s)	Blank(s)	T4d	N0	M1	Blank(s)	Blank(s)	Blank(s)	D	D	Distant	Blank(s)	Blank(s)	22	Unknown or not applicable	None; diagnosed at autopsy	Surgery performed	Blank(s)	Blank(s)	Blank(s)	Blank(s)	999	730	0	40	10	10	98	0	0	0	Blank(s)	988	Blank(s)	Blank(s)	Blank(s)
Married (including common law)	84	Female	White	C50.8-Overlapping lesion of breast	8530/3: Inflammatory carcinoma	Poorly differentiated; Grade III	Right - origin of primary	Positive histology	Blank(s)	IV	Blank(s)	Blank(s)	Blank(s)	Blank(s)	Blank(s)	T4d	N1	M1	Blank(s)	Blank(s)	Blank(s)	D	D	Distant	Blank(s)	Blank(s)	0	Unknown or not applicable	None; diagnosed at autopsy	Not recommended	Blank(s)	Blank(s)	Blank(s)	Blank(s)	998	725	600	44	10	10	98	987	987	987	Blank(s)	988	0	0	0
Widowed	86	Female	White	C50.9-Breast, NOS	8530/3: Inflammatory carcinoma	Poorly differentiated; Grade III	Left - origin of primary	Positive histology	Blank(s)	IIINOS	Blank(s)	Blank(s)	Blank(s)	Blank(s)	Blank(s)	T4d	NX	M0	Blank(s)	Blank(s)	Blank(s)	RE	RE	Regional	Blank(s)	Blank(s)	0	Unknown or not applicable	None; diagnosed at autopsy	Not recommended	Blank(s)	Blank(s)	Blank(s)	Blank(s)	999	710	999	0	10	10	98	987	987	987	Blank(s)	988	Blank(s)	Blank(s)	Blank(s)
Widowed	83	Female	White	C50.8-Overlapping lesion of breast	8530/3: Inflammatory carcinoma	Poorly differentiated; Grade III	Right - origin of primary	Positive histology	Blank(s)	IV	Blank(s)	Blank(s)	Blank(s)	Blank(s)	Blank(s)	T4d	NX	M1	Blank(s)	Blank(s)	Blank(s)	D	D	Distant	Blank(s)	Blank(s)	0	Unknown or not applicable	None; diagnosed at autopsy	Not recommended	Blank(s)	Blank(s)	Blank(s)	Blank(s)	999	710	999	44	999	999	99	987	987	987	Blank(s)	988	1	9	0
Married (including common law)	90	Female	White	C50.5-Lower-outer quadrant of breast	8530/3: Inflammatory carcinoma	Poorly differentiated; Grade III	Right - origin of primary	Positive histology	IIIC	IIIC	Blank(s)	Blank(s)	T4d	N3NOS	M0	T4d	N3NOS	M0	Blank(s)	Blank(s)	Blank(s)	RE+RN	RE+RN	Regional	Blank(s)	Blank(s)	51	Unknown or not applicable	None; diagnosed at autopsy	Surgery performed	Blank(s)	Blank(s)	Blank(s)	Blank(s)	22	750	820	0	10	10	13	987	987	0	90	988	3	3	0
Single (never married)	88	Female	White	C50.9-Breast, NOS	8530/3: Inflammatory carcinoma	Poorly differentiated; Grade III	Left - origin of primary	Positive histology	Blank(s)	UNK Stage	Blank(s)	Blank(s)	Blank(s)	Blank(s)	Blank(s)	T4d	N3a	MX	Blank(s)	Blank(s)	Blank(s)	RE+RN	RE+RN	Regional	Blank(s)	Blank(s)	50	Unknown or not applicable	None; diagnosed at autopsy	Surgery performed	Blank(s)	Blank(s)	Blank(s)	Blank(s)	75	730	600	99	20	20	15	987	987	20	Blank(s)	988	3	3	0
Widowed	86	Female	White	C50.8-Overlapping lesion of breast	8530/3: Inflammatory carcinoma	Poorly differentiated; Grade III	Left - origin of primary	Positive histology	Blank(s)	IIIB	Blank(s)	Blank(s)	Blank(s)	Blank(s)	Blank(s)	T4d	N1mi	M0	Blank(s)	Blank(s)	Blank(s)	RE+RN	RE+RN	Regional	Blank(s)	Blank(s)	51	Unknown or not applicable	None; diagnosed at autopsy	Surgery performed	Blank(s)	Blank(s)	Blank(s)	Blank(s)	55	710	130	0	10	10	1	987	987	0	Blank(s)	988	6	6	0
Married (including common law)	83	Female	White	C50.9-Breast, NOS	8530/3: Inflammatory carcinoma	Poorly differentiated; Grade III	Right - origin of primary	Positive histology	Blank(s)	IIIC	Blank(s)	Blank(s)	Blank(s)	Blank(s)	Blank(s)	T4d	N3a	M0	Blank(s)	Blank(s)	Blank(s)	RE+RN	RE+RN	Regional	Blank(s)	Blank(s)	51	Unknown or not applicable	None; diagnosed at autopsy	Surgery performed	Blank(s)	Blank(s)	Blank(s)	Blank(s)	998	710	250	0	20	20	18	987	987	50	Blank(s)	988	Blank(s)	Blank(s)	Blank(s)
Widowed	88	Female	White	C50.9-Breast, NOS	8530/3: Inflammatory carcinoma	Poorly differentiated; Grade III	Right - origin of primary	Positive histology	Blank(s)	IIIB	Blank(s)	Blank(s)	Blank(s)	Blank(s)	Blank(s)	T4d	N1	M0	Blank(s)	Blank(s)	Blank(s)	RE+RN	RE+RN	Regional	Blank(s)	Blank(s)	0	Unknown or not applicable	None; diagnosed at autopsy	Not recommended	Blank(s)	Blank(s)	Blank(s)	Blank(s)	998	730	260	0	20	20	98	987	987	0	Blank(s)	988	1	0	0
Married (including common law)	85	Female	White	C50.4-Upper-outer quadrant of breast	8530/3: Inflammatory carcinoma	Poorly differentiated; Grade III	Left - origin of primary	Positive histology	Blank(s)	UNK Stage	Blank(s)	Blank(s)	Blank(s)	Blank(s)	Blank(s)	T4d	N3a	MX	Blank(s)	Blank(s)	Blank(s)	RE+RN	RE+RN	Regional	Blank(s)	Blank(s)	51	Unknown or not applicable	None; diagnosed at autopsy	Surgery performed	Blank(s)	Blank(s)	Blank(s)	Blank(s)	50	710	600	99	20	20	15	987	987	0	Blank(s)	988	3	3	0
Single (never married)	85	Female	White	C50.1-Central portion of breast	8530/3: Inflammatory carcinoma	Poorly differentiated; Grade III	Left - origin of primary	Positive histology	Blank(s)	IIIB	Blank(s)	Blank(s)	Blank(s)	Blank(s)	Blank(s)	T4d	N0	M0	Blank(s)	Blank(s)	Blank(s)	RE	RE	Regional	Blank(s)	Blank(s)	41	Unknown or not applicable	None; diagnosed at autopsy	Surgery performed	Blank(s)	Blank(s)	Blank(s)	Blank(s)	998	710	0	0	10	10	98	0	0	20	Blank(s)	988	3	0	0
Widowed	87	Female	Other (American Indian/AK Native, Asian/Pacific Islander)	C50.1-Central portion of breast	8530/3: Inflammatory carcinoma	Unknown	Bilateral, single primary	Positive histology	Blank(s)	IIIB	Blank(s)	Blank(s)	Blank(s)	Blank(s)	Blank(s)	T4d	N2a	M0	Blank(s)	Blank(s)	Blank(s)	RE+RN	RE+RN	Regional	Blank(s)	Blank(s)	40	Unknown or not applicable	None; diagnosed at autopsy	Surgery performed	Blank(s)	Blank(s)	Blank(s)	Blank(s)	30	710	510	0	10	10	98	987	987	0	Blank(s)	988	5	0	0
Married (including common law)	86	Female	White	C50.1-Central portion of breast	8530/3: Inflammatory carcinoma	Moderately differentiated; Grade II	Left - origin of primary	Positive histology	Blank(s)	IIIB	Blank(s)	Blank(s)	Blank(s)	Blank(s)	Blank(s)	T4d	N2a	M0	Blank(s)	Blank(s)	Blank(s)	RE+RN	RE+RN	Regional	Blank(s)	Blank(s)	41	Unknown or not applicable	None; diagnosed at autopsy	Surgery performed	Blank(s)	Blank(s)	Blank(s)	Blank(s)	23	730	250	0	10	10	9	987	987	0	Blank(s)	988	3	3	0
Widowed	84	Female	Black	C50.9-Breast, NOS	8530/3: Inflammatory carcinoma	Unknown	Left - origin of primary	Radiography without microscopic confirm	Blank(s)	IIINOS	Blank(s)	Blank(s)	Blank(s)	Blank(s)	Blank(s)	T4d	NX	M0	Blank(s)	Blank(s)	Blank(s)	RE	RE	Regional	Blank(s)	Blank(s)	0	Unknown or not applicable	None; diagnosed at autopsy	Not recommended	Blank(s)	Blank(s)	Blank(s)	Blank(s)	998	710	999	0	999	999	98	987	987	987	Blank(s)	988	Blank(s)	Blank(s)	Blank(s)
Widowed	85	Female	Black	C50.9-Breast, NOS	8530/3: Inflammatory carcinoma	Unknown	Right - origin of primary	Positive histology	Blank(s)	IIIB	Blank(s)	Blank(s)	Blank(s)	Blank(s)	Blank(s)	T4d	N0	M0	Blank(s)	Blank(s)	Blank(s)	RE	RE	Regional	Blank(s)	Blank(s)	0	Unknown or not applicable	None; diagnosed at autopsy	Not recommended	Blank(s)	Blank(s)	Blank(s)	Blank(s)	999	710	0	0	10	20	98	0	0	0	Blank(s)	988	1	0	0
Married (including common law)	88	Female	White	C50.2-Upper-inner quadrant of breast	8530/3: Inflammatory carcinoma	Poorly differentiated; Grade III	Right - origin of primary	Positive histology	Blank(s)	IIIC	Blank(s)	Blank(s)	Blank(s)	Blank(s)	Blank(s)	T4d	N3a	M0	Blank(s)	Blank(s)	Blank(s)	RE+RN	RE+RN	Regional	Blank(s)	Blank(s)	50	Unknown or not applicable	None; diagnosed at autopsy	Surgery performed	Blank(s)	Blank(s)	Blank(s)	Blank(s)	18	710	600	0	10	20	16	987	987	20	Blank(s)	988	3	3	0
Widowed	85	Female	White	C50.9-Breast, NOS	8530/3: Inflammatory carcinoma	Poorly differentiated; Grade III	Right - origin of primary	Positive histology	Blank(s)	IIIB	Blank(s)	Blank(s)	Blank(s)	Blank(s)	Blank(s)	T4d	N1	M0	Blank(s)	Blank(s)	Blank(s)	RE+RN	RE+RN	Regional	Blank(s)	Blank(s)	0	Unknown or not applicable	None; diagnosed at autopsy	Recommended but not performed, patient refused	Blank(s)	Blank(s)	Blank(s)	Blank(s)	998	710	600	0	999	999	98	987	987	987	Blank(s)	988	Blank(s)	Blank(s)	Blank(s)
Widowed	85	Female	White	C50.9-Breast, NOS	8530/3: Inflammatory carcinoma	Unknown	Left - origin of primary	Radiography without microscopic confirm	Blank(s)	IIIB	Blank(s)	Blank(s)	Blank(s)	Blank(s)	Blank(s)	T4d	N1	M0	Blank(s)	Blank(s)	Blank(s)	RE+RN	RE+RN	Regional	Blank(s)	Blank(s)	0	Unknown or not applicable	None; diagnosed at autopsy	Recommended but not performed, patient refused	Blank(s)	Blank(s)	Blank(s)	Blank(s)	998	710	600	0	999	999	98	987	987	987	Blank(s)	988	Blank(s)	Blank(s)	Blank(s)
Married (including common law)	82	Female	White	C50.4-Upper-outer quadrant of breast	8530/3: Inflammatory carcinoma	Poorly differentiated; Grade III	Right - origin of primary	Positive histology	Blank(s)	IIIB	Blank(s)	Blank(s)	Blank(s)	Blank(s)	Blank(s)	T4d	N1	M0	Blank(s)	Blank(s)	Blank(s)	RE+RN	RE+RN	Regional	Blank(s)	Blank(s)	51	Unknown or not applicable	None; diagnosed at autopsy	Surgery performed	Blank(s)	Blank(s)	Blank(s)	Blank(s)	998	730	600	0	997	997	6	987	987	0	Blank(s)	988	3	1	0
Married (including common law)	84	Female	White	C50.9-Breast, NOS	8530/3: Inflammatory carcinoma	Poorly differentiated; Grade III	Left - origin of primary	Positive histology	Blank(s)	IV	Blank(s)	Blank(s)	Blank(s)	Blank(s)	Blank(s)	T4d	N3a	M1	Blank(s)	Blank(s)	Blank(s)	D	D	Distant	Blank(s)	Blank(s)	51	Unknown or not applicable	None; diagnosed at autopsy	Surgery performed	Blank(s)	Blank(s)	Blank(s)	Blank(s)	43	730	250	44	20	20	15	987	987	50	Blank(s)	988	3	3	0
Widowed	87	Female	White	C50.2-Upper-inner quadrant of breast	8530/3: Inflammatory carcinoma	Poorly differentiated; Grade III	Left - origin of primary	Positive histology	Blank(s)	IIIB	Blank(s)	Blank(s)	Blank(s)	Blank(s)	Blank(s)	T4d	N2a	M0	Blank(s)	Blank(s)	Blank(s)	RE+RN	RE+RN	Regional	Blank(s)	Blank(s)	80	Unknown or not applicable	None; diagnosed at autopsy	Surgery performed	Blank(s)	Blank(s)	Blank(s)	Blank(s)	42	710	510	0	20	20	98	987	987	0	Blank(s)	988	3	0	0
Widowed	85	Female	White	C50.8-Overlapping lesion of breast	8530/3: Inflammatory carcinoma	Poorly differentiated; Grade III	Left - origin of primary	Positive histology	Blank(s)	IIIC	Blank(s)	Blank(s)	Blank(s)	Blank(s)	Blank(s)	T4d	N3a	M0	Blank(s)	Blank(s)	Blank(s)	RE+RN	RE+RN	Regional	Blank(s)	Blank(s)	51	Unknown or not applicable	None; diagnosed at autopsy	Surgery performed	Blank(s)	Blank(s)	Blank(s)	Blank(s)	45	710	250	0	10	10	15	987	987	0	Blank(s)	988	3	3	0
Widowed	83	Female	White	C50.9-Breast, NOS	8530/3: Inflammatory carcinoma	Unknown	Left - origin of primary	Positive histology	Blank(s)	IIIB	Blank(s)	Blank(s)	Blank(s)	Blank(s)	Blank(s)	T4d	N1NOS	M0	Blank(s)	Blank(s)	Blank(s)	RE+RN	RE+RN	Regional	Blank(s)	Blank(s)	51	Unknown or not applicable	None; diagnosed at autopsy	Surgery performed	Blank(s)	Blank(s)	Blank(s)	Blank(s)	999	710	250	0	10	10	97	987	987	987	Blank(s)	988	0	3	0
Widowed	86	Female	White	C50.9-Breast, NOS	8530/3: Inflammatory carcinoma	Unknown	Right - origin of primary	Positive histology	Blank(s)	IV	Blank(s)	Blank(s)	Blank(s)	Blank(s)	Blank(s)	T4d	N3a	M1	Blank(s)	Blank(s)	Blank(s)	D	D	Distant	Blank(s)	Blank(s)	0	Unknown or not applicable	None; diagnosed at autopsy	Not recommended	Blank(s)	Blank(s)	Blank(s)	Blank(s)	999	730	750	42	10	10	98	987	987	0	Blank(s)	988	1	0	0
Unknown	85	Female	White	C50.4-Upper-outer quadrant of breast	8530/3: Inflammatory carcinoma	Poorly differentiated; Grade III	Right - origin of primary	Positive histology	Blank(s)	UNK Stage	Blank(s)	Blank(s)	Blank(s)	Blank(s)	Blank(s)	T4d	NX	MX	Blank(s)	Blank(s)	Blank(s)	RE	RE	Regional	Blank(s)	Blank(s)	0	Unknown or not applicable	None; diagnosed at autopsy	Not recommended	Blank(s)	Blank(s)	Blank(s)	Blank(s)	85	730	999	99	10	10	98	987	987	0	Blank(s)	988	1	0	0
Divorced	83	Female	White	C50.9-Breast, NOS	8530/3: Inflammatory carcinoma	Poorly differentiated; Grade III	Left - origin of primary	Positive histology	Blank(s)	IIIB	Blank(s)	Blank(s)	Blank(s)	Blank(s)	Blank(s)	T4d	N2a	M0	Blank(s)	Blank(s)	Blank(s)	RE+RN	RE+RN	Regional	Blank(s)	Blank(s)	51	Unknown or not applicable	None; diagnosed at autopsy	Surgery performed	Blank(s)	Blank(s)	Blank(s)	Blank(s)	105	730	250	0	10	20	9	987	987	30	Blank(s)	988	3	3	0
Widowed	83	Female	White	C50.8-Overlapping lesion of breast	8530/3: Inflammatory carcinoma	Moderately differentiated; Grade II	Right - origin of primary	Positive histology	Blank(s)	IIIB	Blank(s)	Blank(s)	Blank(s)	Blank(s)	Blank(s)	T4d	N1a	M0	Blank(s)	Blank(s)	Blank(s)	RE+RN	RE+RN	Regional	Blank(s)	Blank(s)	51	Unknown or not applicable	None; diagnosed at autopsy	Surgery performed	Blank(s)	Blank(s)	Blank(s)	Blank(s)	998	725	600	0	10	10	2	987	987	0	Blank(s)	988	5	6	0
Widowed	87	Female	White	C50.9-Breast, NOS	8530/3: Inflammatory carcinoma	Unknown	Right - origin of primary	Direct visualization without microscopic confirmation	Blank(s)	UNK Stage	Blank(s)	Blank(s)	Blank(s)	Blank(s)	Blank(s)	T4d	NX	MX	Blank(s)	Blank(s)	Blank(s)	RE	RE	Regional	Blank(s)	Blank(s)	0	Unknown or not applicable	None; diagnosed at autopsy	Not recommended	Blank(s)	Blank(s)	Blank(s)	Blank(s)	999	750	999	99	999	999	99	987	987	987	Blank(s)	988	9	9	9
Married (including common law)	85	Female	White	C50.8-Overlapping lesion of breast	8530/3: Inflammatory carcinoma	Poorly differentiated; Grade III	Right - origin of primary	Positive histology	Blank(s)	IIIC	Blank(s)	Blank(s)	Blank(s)	Blank(s)	Blank(s)	T4d	N3a	M0	Blank(s)	Blank(s)	Blank(s)	RE+RN	RE+RN	Regional	Blank(s)	Blank(s)	50	Unknown or not applicable	None; diagnosed at autopsy	Surgery performed	Blank(s)	Blank(s)	Blank(s)	Blank(s)	45	710	600	0	20	20	15	987	987	0	Blank(s)	988	3	3	0
Widowed	85	Female	Black	C50.9-Breast, NOS	8530/3: Inflammatory carcinoma	Unknown	Left - origin of primary	Positive histology	Blank(s)	IIIB	Blank(s)	Blank(s)	Blank(s)	Blank(s)	Blank(s)	T4d	N0	M0	Blank(s)	Blank(s)	Blank(s)	RE	RE	Regional	Blank(s)	Blank(s)	22	Unknown or not applicable	None; diagnosed at autopsy	Surgery performed	Blank(s)	Blank(s)	Blank(s)	Blank(s)	998	710	0	0	998	998	98	0	0	0	Blank(s)	988	3	1	3
Widowed	85	Female	White	C50.8-Overlapping lesion of breast	8530/3: Inflammatory carcinoma	Undifferentiated; anaplastic; Grade IV	Left - origin of primary	Positive histology	Blank(s)	IIIB	Blank(s)	Blank(s)	Blank(s)	Blank(s)	Blank(s)	T4d	N1	M0	Blank(s)	Blank(s)	Blank(s)	RE+RN	RE+RN	Regional	Blank(s)	Blank(s)	99	Unknown or not applicable	Unknown; death certificate only	Unknown; death certificate; or autopsy only (2003+)	Blank(s)	Blank(s)	Blank(s)	Blank(s)	999	710	600	0	999	999	98	987	987	987	Blank(s)	988	1	0	0
Married (including common law)	84	Female	White	C50.9-Breast, NOS	8530/3: Inflammatory carcinoma	Unknown	Right - origin of primary	Positive histology	Blank(s)	IIIB	Blank(s)	Blank(s)	Blank(s)	Blank(s)	Blank(s)	T4d	N1NOS	M0	Blank(s)	Blank(s)	Blank(s)	RE+RN	RE+RN	Regional	Blank(s)	Blank(s)	0	Unknown or not applicable	None; diagnosed at autopsy	Not recommended	Blank(s)	Blank(s)	Blank(s)	Blank(s)	999	710	520	0	10	20	97	987	987	0	Blank(s)	988	1	3	0
Widowed	82	Female	White	C50.9-Breast, NOS	8530/3: Inflammatory carcinoma	Unknown	Right - origin of primary	Positive histology	Blank(s)	IIIB	Blank(s)	Blank(s)	Blank(s)	Blank(s)	Blank(s)	T4d	N0	M0	Blank(s)	Blank(s)	Blank(s)	RE	RE	Regional	Blank(s)	Blank(s)	0	Unknown or not applicable	None; diagnosed at autopsy	Not recommended	Blank(s)	Blank(s)	Blank(s)	Blank(s)	999	710	0	0	998	998	98	0	0	0	Blank(s)	988	0	0	0
Widowed	85	Female	Black	C50.4-Upper-outer quadrant of breast	8530/3: Inflammatory carcinoma	Moderately differentiated; Grade II	Right - origin of primary	Positive histology	Blank(s)	IIIB	Blank(s)	Blank(s)	Blank(s)	Blank(s)	Blank(s)	T4d	N0	M0	Blank(s)	Blank(s)	Blank(s)	RE	RE	Regional	Blank(s)	Blank(s)	22	Unknown or not applicable	None; diagnosed at autopsy	Surgery performed	Blank(s)	Blank(s)	Blank(s)	Blank(s)	50	710	0	0	10	20	98	0	0	0	Blank(s)	988	3	0	0
Widowed	86	Female	White	C50.9-Breast, NOS	8530/3: Inflammatory carcinoma	Poorly differentiated; Grade III	Right - origin of primary	Positive histology	Blank(s)	IIIC	Blank(s)	Blank(s)	Blank(s)	Blank(s)	Blank(s)	T4d	N3c	M0	Blank(s)	Blank(s)	Blank(s)	D	D	Distant	Blank(s)	Blank(s)	0	Unknown or not applicable	None; diagnosed at autopsy	Not recommended	Blank(s)	Blank(s)	Blank(s)	Blank(s)	999	710	800	0	10	20	98	987	987	0	Blank(s)	988	1	0	0
Widowed	86	Female	White	C50.3-Lower-inner quadrant of breast	8530/3: Inflammatory carcinoma	Poorly differentiated; Grade III	Left - origin of primary	Positive histology	Blank(s)	IIIB	Blank(s)	Blank(s)	Blank(s)	Blank(s)	Blank(s)	T4d	N1a	M0	Blank(s)	Blank(s)	Blank(s)	RE+RN	RE+RN	Regional	Blank(s)	Blank(s)	53	Unknown or not applicable	None; diagnosed at autopsy	Surgery performed	Blank(s)	Blank(s)	Blank(s)	Blank(s)	28	710	250	0	20	20	1	987	987	20	Blank(s)	988	3	3	0
Widowed	84	Female	White	C50.2-Upper-inner quadrant of breast	8530/3: Inflammatory carcinoma	Poorly differentiated; Grade III	Right - origin of primary	Positive histology	Blank(s)	UNK Stage	Blank(s)	Blank(s)	Blank(s)	Blank(s)	Blank(s)	T4d	N1mi	MX	Blank(s)	Blank(s)	Blank(s)	RE+RN	RE+RN	Regional	Blank(s)	Blank(s)	51	Unknown or not applicable	None; diagnosed at autopsy	Surgery performed	Blank(s)	Blank(s)	Blank(s)	Blank(s)	37	710	150	99	999	999	5	987	987	20	Blank(s)	988	6	3	9
Widowed	88	Female	White	C50.5-Lower-outer quadrant of breast	8530/3: Inflammatory carcinoma	Moderately differentiated; Grade II	Right - origin of primary	Positive histology	Blank(s)	IIIB	Blank(s)	Blank(s)	Blank(s)	Blank(s)	Blank(s)	T4d	N1a	M0	Blank(s)	Blank(s)	Blank(s)	RE+RN	RE+RN	Regional	Blank(s)	Blank(s)	41	Unknown or not applicable	None; diagnosed at autopsy	Surgery performed	Blank(s)	Blank(s)	Blank(s)	Blank(s)	53	710	250	0	10	10	3	987	987	0	Blank(s)	988	3	3	0
Widowed	81	Female	White	C50.9-Breast, NOS	8530/3: Inflammatory carcinoma	Unknown	Right - origin of primary	Positive histology	Blank(s)	IV	Blank(s)	Blank(s)	Blank(s)	Blank(s)	Blank(s)	T4d	NX	M1	Blank(s)	Blank(s)	Blank(s)	D	D	Distant	Blank(s)	Blank(s)	0	Unknown or not applicable	None; diagnosed at autopsy	Not recommended	Blank(s)	Blank(s)	Blank(s)	Blank(s)	999	710	999	40	20	20	98	987	987	0	Blank(s)	988	1	9	0
Widowed	83	Female	Black	C50.9-Breast, NOS	8530/3: Inflammatory carcinoma	Poorly differentiated; Grade III	Left - origin of primary	Positive histology	Blank(s)	IIIB	Blank(s)	Blank(s)	Blank(s)	Blank(s)	Blank(s)	T4d	N2a	M0	Blank(s)	Blank(s)	Blank(s)	RE+RN	RE+RN	Regional	Blank(s)	Blank(s)	51	Unknown or not applicable	None; diagnosed at autopsy	Surgery performed	Blank(s)	Blank(s)	Blank(s)	Blank(s)	95	710	250	0	20	20	4	987	987	0	Blank(s)	988	Blank(s)	Blank(s)	Blank(s)
Married (including common law)	83	Female	White	C50.5-Lower-outer quadrant of breast	8530/3: Inflammatory carcinoma	Unknown	Right - origin of primary	Positive histology	Blank(s)	IV	Blank(s)	Blank(s)	Blank(s)	Blank(s)	Blank(s)	T4d	N3c	M1	Blank(s)	Blank(s)	Blank(s)	D	D	Distant	Blank(s)	Blank(s)	0	Unknown or not applicable	None; diagnosed at autopsy	Not recommended	Blank(s)	Blank(s)	Blank(s)	Blank(s)	30	710	800	10	20	20	98	987	987	0	Blank(s)	988	1	0	0
Widowed	81	Female	White	C50.9-Breast, NOS	8530/3: Inflammatory carcinoma	Moderately differentiated; Grade II	Right - origin of primary	Positive histology	Blank(s)	IIIB	Blank(s)	Blank(s)	Blank(s)	Blank(s)	Blank(s)	T4d	N2a	M0	Blank(s)	Blank(s)	Blank(s)	RE+RN	RE+RN	Regional	Blank(s)	Blank(s)	51	Unknown or not applicable	None; diagnosed at autopsy	Surgery performed	Blank(s)	Blank(s)	Blank(s)	Blank(s)	30	710	250	0	10	10	8	987	987	20	Blank(s)	988	3	3	0
Widowed	85	Female	White	C50.4-Upper-outer quadrant of breast	8530/3: Inflammatory carcinoma	Moderately differentiated; Grade II	Left - origin of primary	Positive histology	Blank(s)	IV	Blank(s)	Blank(s)	Blank(s)	Blank(s)	Blank(s)	T4d	N1	M1	Blank(s)	Blank(s)	Blank(s)	D	D	Distant	Blank(s)	Blank(s)	0	Unknown or not applicable	None; diagnosed at autopsy	Not recommended	Blank(s)	Blank(s)	Blank(s)	Blank(s)	40	710	600	40	20	20	98	987	987	987	Blank(s)	988	1	0	0
Widowed	81	Female	White	C50.9-Breast, NOS	8530/3: Inflammatory carcinoma	Poorly differentiated; Grade III	Right - origin of primary	Positive histology	Blank(s)	IIIB	Blank(s)	Blank(s)	Blank(s)	Blank(s)	Blank(s)	T4d	N0	M0	Blank(s)	Blank(s)	Blank(s)	RE	RE	Regional	Blank(s)	Blank(s)	0	Unknown or not applicable	None; diagnosed at autopsy	Not recommended	Blank(s)	Blank(s)	Blank(s)	Blank(s)	999	710	0	0	20	20	98	0	0	0	Blank(s)	988	1	0	0
Widowed	85	Female	White	C50.8-Overlapping lesion of breast	8530/3: Inflammatory carcinoma	Moderately differentiated; Grade II	Left - origin of primary	Positive histology	Blank(s)	IV	Blank(s)	Blank(s)	Blank(s)	Blank(s)	Blank(s)	T4d	N1	M1	Blank(s)	Blank(s)	Blank(s)	D	D	Distant	Blank(s)	Blank(s)	22	Unknown or not applicable	Non-primary surgical procedure performed	Surgery performed	Blank(s)	Blank(s)	Blank(s)	Blank(s)	60	710	260	40	10	20	98	987	987	0	Blank(s)	988	1	0	0
Widowed	83	Female	Other (American Indian/AK Native, Asian/Pacific Islander)	C50.8-Overlapping lesion of breast	8530/3: Inflammatory carcinoma	Poorly differentiated; Grade III	Right - origin of primary	Positive histology	Blank(s)	IIIB	Blank(s)	Blank(s)	Blank(s)	Blank(s)	Blank(s)	T4d	N0	M0	Blank(s)	Blank(s)	Blank(s)	RE	RE	Regional	Blank(s)	Blank(s)	41	Unknown or not applicable	None; diagnosed at autopsy	Surgery performed	Blank(s)	Blank(s)	Blank(s)	Blank(s)	998	710	0	0	20	20	98	0	0	0	Blank(s)	988	5	1	3
Married (including common law)	88	Female	White	C50.9-Breast, NOS	8530/3: Inflammatory carcinoma	Poorly differentiated; Grade III	Right - origin of primary	Positive histology	IIIB	IIIB	Blank(s)	Blank(s)	T4d	N1a	M0	T4d	N1a	M0	Blank(s)	Blank(s)	Blank(s)	RE+RN	RE+RN	Regional	Blank(s)	Blank(s)	52	Unknown or not applicable	None; diagnosed at autopsy	Surgery performed	Blank(s)	Blank(s)	Blank(s)	Blank(s)	78	750	600	0	10	10	1	987	987	20	80	988	3	3	0
Widowed	85	Female	White	C50.9-Breast, NOS	8530/3: Inflammatory carcinoma	Poorly differentiated; Grade III	Left - origin of primary	Positive histology	Blank(s)	IIIB	Blank(s)	Blank(s)	Blank(s)	Blank(s)	Blank(s)	T4d	N1NOS	M0	Blank(s)	Blank(s)	Blank(s)	RE+RN	RE+RN	Regional	Blank(s)	Blank(s)	51	Unknown or not applicable	None; diagnosed at autopsy	Surgery performed	Blank(s)	Blank(s)	Blank(s)	Blank(s)	40	710	500	0	20	20	97	987	987	0	Blank(s)	988	3	3	0
Widowed	82	Female	White	C50.4-Upper-outer quadrant of breast	8530/3: Inflammatory carcinoma	Poorly differentiated; Grade III	Right - origin of primary	Positive histology	Blank(s)	IIIB	Blank(s)	Blank(s)	Blank(s)	Blank(s)	Blank(s)	T4d	N1a	M0	Blank(s)	Blank(s)	Blank(s)	RE+RN	RE+RN	Regional	Blank(s)	Blank(s)	51	Unknown or not applicable	None; diagnosed at autopsy	Surgery performed	Blank(s)	Blank(s)	Blank(s)	Blank(s)	30	730	250	0	10	10	3	987	987	0	Blank(s)	988	3	3	0
Married (including common law)	83	Female	White	C50.8-Overlapping lesion of breast	8530/3: Inflammatory carcinoma	Poorly differentiated; Grade III	Right - origin of primary	Positive histology	Blank(s)	IV	Blank(s)	Blank(s)	Blank(s)	Blank(s)	Blank(s)	T4d	N0	M1	Blank(s)	Blank(s)	Blank(s)	D	D	Distant	Blank(s)	Blank(s)	24	Unknown or not applicable	None; diagnosed at autopsy	Surgery performed	Blank(s)	Blank(s)	Blank(s)	Blank(s)	45	730	0	44	10	20	98	0	0	30	Blank(s)	988	3	0	0
Widowed	81	Female	White	C50.9-Breast, NOS	8530/3: Inflammatory carcinoma	Moderately differentiated; Grade II	Right - origin of primary	Positive histology	Blank(s)	IIINOS	Blank(s)	Blank(s)	Blank(s)	Blank(s)	Blank(s)	T4d	NX	M0	Blank(s)	Blank(s)	Blank(s)	RE	RE	Regional	Blank(s)	Blank(s)	0	Unknown or not applicable	None; diagnosed at autopsy	Recommended, unknown if performed	Blank(s)	Blank(s)	Blank(s)	Blank(s)	998	710	999	0	10	20	98	987	987	0	Blank(s)	988	1	9	0
Widowed	84	Female	White	C50.9-Breast, NOS	8530/3: Inflammatory carcinoma	Poorly differentiated; Grade III	Left - origin of primary	Positive histology	Blank(s)	IIIB	Blank(s)	Blank(s)	Blank(s)	Blank(s)	Blank(s)	T4d	N0	M0	Blank(s)	Blank(s)	Blank(s)	RE	RE	Regional	Blank(s)	Blank(s)	51	Unknown or not applicable	None; diagnosed at autopsy	Surgery performed	Blank(s)	Blank(s)	Blank(s)	Blank(s)	22	710	0	0	20	20	0	0	0	50	Blank(s)	988	3	3	0
Separated	81	Female	White	C50.1-Central portion of breast	8530/3: Inflammatory carcinoma	Moderately differentiated; Grade II	Left - origin of primary	Positive histology	Blank(s)	IIIB	Blank(s)	Blank(s)	Blank(s)	Blank(s)	Blank(s)	T4d	N1a	M0	Blank(s)	Blank(s)	Blank(s)	RE+RN	RE+RN	Regional	Blank(s)	Blank(s)	23	Unknown or not applicable	None; diagnosed at autopsy	Surgery performed	Blank(s)	Blank(s)	Blank(s)	Blank(s)	8	710	250	0	10	10	1	987	987	0	Blank(s)	988	3	3	0
Widowed	83	Female	White	C50.8-Overlapping lesion of breast	8530/3: Inflammatory carcinoma	Poorly differentiated; Grade III	Right - origin of primary	Positive histology	Blank(s)	IIIB	Blank(s)	Blank(s)	Blank(s)	Blank(s)	Blank(s)	T4d	N0	M0	Blank(s)	Blank(s)	Blank(s)	RE	RE	Regional	Blank(s)	Blank(s)	41	Unknown or not applicable	None; diagnosed at autopsy	Surgery performed	Blank(s)	Blank(s)	Blank(s)	Blank(s)	150	710	0	0	10	10	98	0	0	20	Blank(s)	988	3	0	0
Widowed	85	Female	White	C50.9-Breast, NOS	8530/3: Inflammatory carcinoma	Unknown	Left - origin of primary	Positive histology	Blank(s)	IIIC	Blank(s)	Blank(s)	Blank(s)	Blank(s)	Blank(s)	T4d	N3b	M0	Blank(s)	Blank(s)	Blank(s)	RE+RN	RE+RN	Regional	Blank(s)	Blank(s)	0	Unknown or not applicable	None; diagnosed at autopsy	Recommended but not performed, unknown reason	Blank(s)	Blank(s)	Blank(s)	Blank(s)	999	710	760	0	20	20	97	987	987	0	Blank(s)	988	0	0	0
Married (including common law)	82	Female	White	C50.9-Breast, NOS	8530/3: Inflammatory carcinoma	Poorly differentiated; Grade III	Right - origin of primary	Positive histology	Blank(s)	IIIB	Blank(s)	Blank(s)	Blank(s)	Blank(s)	Blank(s)	T4d	N2NOS	M0	Blank(s)	Blank(s)	Blank(s)	RE+RN	RE+RN	Regional	Blank(s)	Blank(s)	51	Unknown or not applicable	None; diagnosed at autopsy	Surgery performed	Blank(s)	Blank(s)	Blank(s)	Blank(s)	998	710	620	0	20	20	5	987	987	987	Blank(s)	988	3	3	0
Widowed	82	Female	White	C50.0-Nipple	8530/3: Inflammatory carcinoma	Poorly differentiated; Grade III	Right - origin of primary	Positive histology	Blank(s)	IIIB	Blank(s)	Blank(s)	Blank(s)	Blank(s)	Blank(s)	T4d	N0	M0	Blank(s)	Blank(s)	Blank(s)	RE	RE	Regional	Blank(s)	Blank(s)	22	Unknown or not applicable	None; diagnosed at autopsy	Surgery performed	Blank(s)	Blank(s)	Blank(s)	Blank(s)	998	710	0	0	10	20	98	0	0	0	Blank(s)	988	3	0	0
Widowed	82	Female	Black	C50.9-Breast, NOS	8530/3: Inflammatory carcinoma	Moderately differentiated; Grade II	Right - origin of primary	Positive histology	Blank(s)	IIIB	Blank(s)	Blank(s)	Blank(s)	Blank(s)	Blank(s)	T4d	N0	M0	Blank(s)	Blank(s)	Blank(s)	RE	RE	Regional	Blank(s)	Blank(s)	51	Unknown or not applicable	None; diagnosed at autopsy	Surgery performed	Blank(s)	Blank(s)	Blank(s)	Blank(s)	999	710	0	0	10	10	98	0	0	0	Blank(s)	988	0	0	0
Widowed	88	Female	Black	C50.2-Upper-inner quadrant of breast	8530/3: Inflammatory carcinoma	Unknown	Right - origin of primary	Radiography without microscopic confirm	IIIB	IIIB	Blank(s)	Blank(s)	T4d	N1	M0	T4d	N1	M0	Blank(s)	Blank(s)	Blank(s)	RE+RN	RE+RN	Regional	Blank(s)	Blank(s)	0	Unknown or not applicable	None; diagnosed at autopsy	Not performed, patient died prior to recommended surgery	Blank(s)	Blank(s)	Blank(s)	Blank(s)	999	750	255	0	998	998	98	987	987	987	998	988	0	0	0
Widowed	80	Female	Black	C50.8-Overlapping lesion of breast	8530/3: Inflammatory carcinoma	Poorly differentiated; Grade III	Right - origin of primary	Positive histology	Blank(s)	IIIB	Blank(s)	Blank(s)	Blank(s)	Blank(s)	Blank(s)	T4d	N2NOS	M0	Blank(s)	Blank(s)	Blank(s)	RE+RN	RE+RN	Regional	Blank(s)	Blank(s)	51	Unknown or not applicable	None; diagnosed at autopsy	Surgery performed	Blank(s)	Blank(s)	Blank(s)	Blank(s)	100	710	620	0	999	999	6	987	987	0	Blank(s)	988	3	3	0
Widowed	82	Female	White	C50.9-Breast, NOS	8530/3: Inflammatory carcinoma	Unknown	Right - origin of primary	Clinical diagnosis only	Blank(s)	IIINOS	Blank(s)	Blank(s)	Blank(s)	Blank(s)	Blank(s)	T4d	NX	M0	Blank(s)	Blank(s)	Blank(s)	RE	RE	Regional	Blank(s)	Blank(s)	0	Unknown or not applicable	None; diagnosed at autopsy	Not recommended	Blank(s)	Blank(s)	Blank(s)	Blank(s)	999	710	999	0	999	999	98	987	987	987	Blank(s)	988	0	0	0
Widowed	83	Female	White	C50.4-Upper-outer quadrant of breast	8530/3: Inflammatory carcinoma	Poorly differentiated; Grade III	Left - origin of primary	Positive histology	Blank(s)	IIIC	Blank(s)	Blank(s)	Blank(s)	Blank(s)	Blank(s)	T4d	N3c	M0	Blank(s)	Blank(s)	Blank(s)	D	D	Distant	Blank(s)	Blank(s)	0	Unknown or not applicable	None; diagnosed at autopsy	Not recommended	Blank(s)	Blank(s)	Blank(s)	Blank(s)	998	730	800	0	20	20	98	987	987	987	Blank(s)	988	1	1	0
Married (including common law)	81	Female	White	C50.9-Breast, NOS	8530/3: Inflammatory carcinoma	Unknown	Right - origin of primary	Radiography without microscopic confirm	Blank(s)	IV	Blank(s)	Blank(s)	Blank(s)	Blank(s)	Blank(s)	T4d	N1	M1	Blank(s)	Blank(s)	Blank(s)	D	D	Distant	Blank(s)	Blank(s)	0	Unknown or not applicable	None; diagnosed at autopsy	Not recommended	Blank(s)	Blank(s)	Blank(s)	Blank(s)	998	710	255	40	998	998	98	987	987	987	Blank(s)	988	0	0	0
Single (never married)	81	Female	White	C50.9-Breast, NOS	8530/3: Inflammatory carcinoma	Poorly differentiated; Grade III	Right - origin of primary	Positive histology	Blank(s)	IIIC	Blank(s)	Blank(s)	Blank(s)	Blank(s)	Blank(s)	T4d	N3a	M0	Blank(s)	Blank(s)	Blank(s)	RE+RN	RE+RN	Regional	Blank(s)	Blank(s)	51	Unknown or not applicable	None; diagnosed at autopsy	Surgery performed	Blank(s)	Blank(s)	Blank(s)	Blank(s)	50	710	250	0	998	998	12	987	987	0	Blank(s)	988	6	6	0
Divorced	86	Female	White	C50.8-Overlapping lesion of breast	8530/3: Inflammatory carcinoma	Undifferentiated; anaplastic; Grade IV	Left - origin of primary	Positive histology	IV	IV	Blank(s)	Blank(s)	T4d	N2a	M1	T4d	N2a	M1	Blank(s)	Blank(s)	Blank(s)	D	D	Distant	Blank(s)	Blank(s)	51	Unknown or not applicable	None; diagnosed at autopsy	Surgery performed	Blank(s)	Blank(s)	Blank(s)	Blank(s)	55	750	520	44	20	20	4	987	987	50	90	988	3	3	0
Widowed	85	Female	White	C50.9-Breast, NOS	8530/3: Inflammatory carcinoma	Unknown	Right - origin of primary	Clinical diagnosis only	Blank(s)	UNK Stage	Blank(s)	Blank(s)	Blank(s)	Blank(s)	Blank(s)	T4d	NX	MX	Blank(s)	Blank(s)	Blank(s)	RE	RE	Regional	Blank(s)	Blank(s)	0	Unknown or not applicable	None; diagnosed at autopsy	Not recommended	Blank(s)	Blank(s)	Blank(s)	Blank(s)	999	725	999	99	998	998	98	987	987	987	Blank(s)	988	0	0	9
Married (including common law)	83	Female	White	C50.9-Breast, NOS	8530/3: Inflammatory carcinoma	Poorly differentiated; Grade III	Left - origin of primary	Positive histology	Blank(s)	IIIB	Blank(s)	Blank(s)	Blank(s)	Blank(s)	Blank(s)	T4d	N1a	M0	Blank(s)	Blank(s)	Blank(s)	RE+RN	RE+RN	Regional	Blank(s)	Blank(s)	41	Unknown or not applicable	None; diagnosed at autopsy	Surgery performed	Blank(s)	Blank(s)	Blank(s)	Blank(s)	70	710	520	0	10	20	3	987	987	0	Blank(s)	988	5	6	0
Married (including common law)	82	Female	White	C50.1-Central portion of breast	8530/3: Inflammatory carcinoma	Moderately differentiated; Grade II	Left - origin of primary	Positive histology	Blank(s)	IIIB	Blank(s)	Blank(s)	Blank(s)	Blank(s)	Blank(s)	T4d	N1	M0	Blank(s)	Blank(s)	Blank(s)	RE+RN	RE+RN	Regional	Blank(s)	Blank(s)	51	Unknown or not applicable	None; diagnosed at autopsy	Surgery performed	Blank(s)	Blank(s)	Blank(s)	Blank(s)	50	710	600	0	20	20	1	987	987	20	Blank(s)	988	5	1	0
Unknown	82	Female	Black	C50.9-Breast, NOS	8530/3: Inflammatory carcinoma	Moderately differentiated; Grade II	Left - origin of primary	Positive histology	Blank(s)	IIIB	Blank(s)	Blank(s)	Blank(s)	Blank(s)	Blank(s)	T4d	N0	M0	Blank(s)	Blank(s)	Blank(s)	RE	RE	Regional	Blank(s)	Blank(s)	0	Unknown or not applicable	None; diagnosed at autopsy	Recommended but not performed, patient refused	Blank(s)	Blank(s)	Blank(s)	Blank(s)	998	710	0	0	20	20	98	0	0	0	Blank(s)	988	1	0	0
Widowed	82	Female	Black	C50.8-Overlapping lesion of breast	8530/3: Inflammatory carcinoma	Poorly differentiated; Grade III	Right - origin of primary	Positive histology	Blank(s)	IIIC	Blank(s)	Blank(s)	Blank(s)	Blank(s)	Blank(s)	T4d	N3a	M0	Blank(s)	Blank(s)	Blank(s)	RE+RN	RE+RN	Regional	Blank(s)	Blank(s)	51	Unknown or not applicable	None; diagnosed at autopsy	Surgery performed	Blank(s)	Blank(s)	Blank(s)	Blank(s)	998	710	250	0	20	20	12	987	987	30	Blank(s)	988	3	3	0
Widowed	84	Female	White	C50.9-Breast, NOS	8530/3: Inflammatory carcinoma	Poorly differentiated; Grade III	Right - origin of primary	Positive histology	Blank(s)	IIIB	Blank(s)	Blank(s)	Blank(s)	Blank(s)	Blank(s)	T4d	N2a	M0	Blank(s)	Blank(s)	Blank(s)	RE+RN	RE+RN	Regional	Blank(s)	Blank(s)	51	Unknown or not applicable	None; diagnosed at autopsy	Surgery performed	Blank(s)	Blank(s)	Blank(s)	Blank(s)	999	710	250	0	10	20	5	987	987	0	Blank(s)	988	5	6	0
Widowed	86	Female	White	C50.4-Upper-outer quadrant of breast	8530/3: Inflammatory carcinoma	Undifferentiated; anaplastic; Grade IV	Right - origin of primary	Positive histology	IV	IV	Blank(s)	Blank(s)	T4d	NX	M1	T4d	NX	M1	Blank(s)	Blank(s)	Blank(s)	D	D	Distant	Blank(s)	Blank(s)	0	Unknown or not applicable	None; diagnosed at autopsy	Not recommended	Blank(s)	Blank(s)	Blank(s)	Blank(s)	999	750	999	44	20	20	98	987	987	0	999	988	1	0	0
Widowed	84	Female	White	C50.9-Breast, NOS	8530/3: Inflammatory carcinoma	Unknown	Right - origin of primary	Positive histology	Blank(s)	UNK Stage	Blank(s)	Blank(s)	Blank(s)	Blank(s)	Blank(s)	T4d	NX	MX	Blank(s)	Blank(s)	Blank(s)	RE	RE	Regional	Blank(s)	Blank(s)	0	Unknown or not applicable	None; diagnosed at autopsy	Not recommended	Blank(s)	Blank(s)	Blank(s)	Blank(s)	999	730	999	99	999	999	98	987	987	987	Blank(s)	988	1	0	0
Single (never married)	82	Female	White	C50.9-Breast, NOS	8530/3: Inflammatory carcinoma	Unknown	Right - origin of primary	Positive histology	Blank(s)	UNK Stage	Blank(s)	Blank(s)	Blank(s)	Blank(s)	Blank(s)	T4d	NX	MX	Blank(s)	Blank(s)	Blank(s)	RE	RE	Regional	Blank(s)	Blank(s)	0	Unknown or not applicable	None; diagnosed at autopsy	Not recommended	Blank(s)	Blank(s)	Blank(s)	Blank(s)	998	730	999	99	10	10	98	987	987	50	Blank(s)	988	1	0	0
Unknown	83	Female	Black	C50.1-Central portion of breast	8530/3: Inflammatory carcinoma	Unknown	Left - origin of primary	Positive histology	Blank(s)	IIIB	Blank(s)	Blank(s)	Blank(s)	Blank(s)	Blank(s)	T4d	N0	M0	Blank(s)	Blank(s)	Blank(s)	RE	RE	Regional	Blank(s)	Blank(s)	0	Unknown or not applicable	None; diagnosed at autopsy	Not recommended	Blank(s)	Blank(s)	Blank(s)	Blank(s)	40	710	0	0	10	20	98	0	0	0	Blank(s)	988	1	0	0
Single (never married)	81	Female	White	C50.9-Breast, NOS	8530/3: Inflammatory carcinoma	Unknown	Left - origin of primary	Positive histology	Blank(s)	UNK Stage	Blank(s)	Blank(s)	Blank(s)	Blank(s)	Blank(s)	T4d	NX	MX	Blank(s)	Blank(s)	Blank(s)	RE	RE	Regional	Blank(s)	Blank(s)	0	Unknown or not applicable	None; diagnosed at autopsy	Not recommended	Blank(s)	Blank(s)	Blank(s)	Blank(s)	998	710	999	99	999	999	98	987	987	0	Blank(s)	988	1	9	9
Divorced	82	Female	White	C50.3-Lower-inner quadrant of breast	8530/3: Inflammatory carcinoma	Poorly differentiated; Grade III	Right - origin of primary	Positive histology	Blank(s)	IIIC	Blank(s)	Blank(s)	Blank(s)	Blank(s)	Blank(s)	T4d	N3a	M0	Blank(s)	Blank(s)	Blank(s)	RE+RN	RE+RN	Regional	Blank(s)	Blank(s)	51	Unknown or not applicable	None; diagnosed at autopsy	Surgery performed	Blank(s)	Blank(s)	Blank(s)	Blank(s)	40	710	600	0	20	20	14	987	987	20	Blank(s)	988	3	3	0
Unknown	81	Female	White	C50.1-Central portion of breast	8530/3: Inflammatory carcinoma	Unknown	Right - origin of primary	Positive histology	Blank(s)	IIIB	Blank(s)	Blank(s)	Blank(s)	Blank(s)	Blank(s)	T4d	N1	M0	Blank(s)	Blank(s)	Blank(s)	RE+RN	RE+RN	Regional	Blank(s)	Blank(s)	0	Unknown or not applicable	None; diagnosed at autopsy	Not recommended, contraindicated due to other cond; autopsy only (1973-2002)	Blank(s)	Blank(s)	Blank(s)	Blank(s)	999	710	600	0	10	10	98	987	987	987	Blank(s)	988	1	0	0
Single (never married)	82	Female	White	C50.1-Central portion of breast	8530/3: Inflammatory carcinoma	Unknown	Left - origin of primary	Radiography without microscopic confirm	Blank(s)	IV	Blank(s)	Blank(s)	Blank(s)	Blank(s)	Blank(s)	T4d	N1	M1	Blank(s)	Blank(s)	Blank(s)	D	D	Distant	Blank(s)	Blank(s)	0	Unknown or not applicable	None; diagnosed at autopsy	Not recommended, contraindicated due to other cond; autopsy only (1973-2002)	Blank(s)	Blank(s)	Blank(s)	Blank(s)	50	710	600	44	998	998	98	987	987	0	Blank(s)	988	0	0	0
Widowed	81	Female	White	C50.9-Breast, NOS	8530/3: Inflammatory carcinoma	Undifferentiated; anaplastic; Grade IV	Left - origin of primary	Positive histology	Blank(s)	IIIB	Blank(s)	Blank(s)	Blank(s)	Blank(s)	Blank(s)	T4d	N1NOS	M0	Blank(s)	Blank(s)	Blank(s)	RE+RN	RE+RN	Regional	Blank(s)	Blank(s)	0	Unknown or not applicable	None; diagnosed at autopsy	Not recommended	Blank(s)	Blank(s)	Blank(s)	Blank(s)	998	710	600	0	997	997	97	987	987	0	Blank(s)	988	1	3	0
Widowed	84	Female	Other (American Indian/AK Native, Asian/Pacific Islander)	C50.3-Lower-inner quadrant of breast	8530/3: Inflammatory carcinoma	Moderately differentiated; Grade II	Left - origin of primary	Positive histology	Blank(s)	IIIB	Blank(s)	Blank(s)	Blank(s)	Blank(s)	Blank(s)	T4d	N1	M0	Blank(s)	Blank(s)	Blank(s)	RE+RN	RE+RN	Regional	Blank(s)	Blank(s)	51	Unknown or not applicable	None; diagnosed at autopsy	Surgery performed	Blank(s)	Blank(s)	Blank(s)	Blank(s)	50	730	600	0	20	20	0	987	987	30	Blank(s)	988	1	5	0
Widowed	85	Female	White	C50.9-Breast, NOS	8530/3: Inflammatory carcinoma	Unknown	Left - origin of primary	Unknown	Blank(s)	UNK Stage	Blank(s)	Blank(s)	Blank(s)	Blank(s)	Blank(s)	T4d	N0	MX	Blank(s)	Blank(s)	Blank(s)	RE	RE	Regional	Blank(s)	Blank(s)	0	Unknown or not applicable	None; diagnosed at autopsy	Not recommended	Blank(s)	Blank(s)	Blank(s)	Blank(s)	999	710	0	99	999	999	98	0	0	987	Blank(s)	988	9	9	9
Single (never married)	83	Female	White	C50.9-Breast, NOS	8530/3: Inflammatory carcinoma	Poorly differentiated; Grade III	Left - origin of primary	Positive histology	Blank(s)	IIIB	Blank(s)	Blank(s)	Blank(s)	Blank(s)	Blank(s)	T4d	N2a	M0	Blank(s)	Blank(s)	Blank(s)	RE+RN	RE+RN	Regional	Blank(s)	Blank(s)	51	Unknown or not applicable	None; diagnosed at autopsy	Surgery performed	Blank(s)	Blank(s)	Blank(s)	Blank(s)	70	710	520	0	10	20	4	987	987	0	Blank(s)	988	3	2	0
Married (including common law)	84	Female	White	C50.9-Breast, NOS	8530/3: Inflammatory carcinoma	Poorly differentiated; Grade III	Right - origin of primary	Positive histology	Blank(s)	IV	Blank(s)	Blank(s)	Blank(s)	Blank(s)	Blank(s)	T4d	N3NOS	M1	Blank(s)	Blank(s)	Blank(s)	D	D	Distant	Blank(s)	Blank(s)	42	Unknown or not applicable	None; diagnosed at autopsy	Surgery performed	Blank(s)	Blank(s)	Blank(s)	Blank(s)	40	730	820	50	10	10	12	987	987	20	Blank(s)	988	3	3	0
Widowed	79	Female	White	C50.9-Breast, NOS	8530/3: Inflammatory carcinoma	Poorly differentiated; Grade III	Left - origin of primary	Positive histology	Blank(s)	UNK Stage	Blank(s)	Blank(s)	Blank(s)	Blank(s)	Blank(s)	T4d	N1	MX	Blank(s)	Blank(s)	Blank(s)	RE+RN	RE+RN	Regional	Blank(s)	Blank(s)	0	Unknown or not applicable	None; diagnosed at autopsy	Not recommended	Blank(s)	Blank(s)	Blank(s)	Blank(s)	998	730	600	99	10	10	98	987	987	0	Blank(s)	988	1	0	9
Single (never married)	84	Female	White	C50.9-Breast, NOS	8530/3: Inflammatory carcinoma	Unknown	Right - origin of primary	Positive histology	Blank(s)	IV	Blank(s)	Blank(s)	Blank(s)	Blank(s)	Blank(s)	T4d	N3c	M1	Blank(s)	Blank(s)	Blank(s)	D	D	Distant	Blank(s)	Blank(s)	0	Unknown or not applicable	None; diagnosed at autopsy	Not recommended	Blank(s)	Blank(s)	Blank(s)	Blank(s)	999	730	800	50	999	999	98	987	987	0	Blank(s)	988	1	0	0
Widowed	79	Female	Black	C50.9-Breast, NOS	8530/3: Inflammatory carcinoma	Unknown	Left - origin of primary	Positive histology	Blank(s)	IV	Blank(s)	Blank(s)	Blank(s)	Blank(s)	Blank(s)	T4d	N0	M1	Blank(s)	Blank(s)	Blank(s)	D	D	Distant	Blank(s)	Blank(s)	0	Unknown or not applicable	None; diagnosed at autopsy	Not recommended	Blank(s)	Blank(s)	Blank(s)	Blank(s)	999	710	0	44	998	998	98	0	0	0	Blank(s)	988	1	0	0
Widowed	81	Female	White	C50.4-Upper-outer quadrant of breast	8530/3: Inflammatory carcinoma	Moderately differentiated; Grade II	Right - origin of primary	Positive histology	Blank(s)	IIIC	Blank(s)	Blank(s)	Blank(s)	Blank(s)	Blank(s)	T4d	N3NOS	M0	Blank(s)	Blank(s)	Blank(s)	RE+RN	RE+RN	Regional	Blank(s)	Blank(s)	41	Unknown or not applicable	None; diagnosed at autopsy	Surgery performed	Blank(s)	Blank(s)	Blank(s)	Blank(s)	998	750	820	0	10	20	15	987	987	20	Blank(s)	988	3	3	0
Widowed	81	Female	White	C50.9-Breast, NOS	8530/3: Inflammatory carcinoma	Moderately differentiated; Grade II	Bilateral, single primary	Positive histology	Blank(s)	IV	Blank(s)	Blank(s)	Blank(s)	Blank(s)	Blank(s)	T4d	N2NOS	M1	Blank(s)	Blank(s)	Blank(s)	D	D	Distant	Blank(s)	Blank(s)	0	Unknown or not applicable	None; diagnosed at autopsy	Not recommended	Blank(s)	Blank(s)	Blank(s)	Blank(s)	998	730	610	42	10	10	98	987	987	0	Blank(s)	988	1	0	0
Widowed	82	Female	White	C50.9-Breast, NOS	8530/3: Inflammatory carcinoma	Poorly differentiated; Grade III	Right - origin of primary	Positive histology	Blank(s)	UNK Stage	Blank(s)	Blank(s)	Blank(s)	Blank(s)	Blank(s)	T4d	N3a	MX	Blank(s)	Blank(s)	Blank(s)	RE+RN	RE+RN	Regional	Blank(s)	Blank(s)	51	Unknown or not applicable	None; diagnosed at autopsy	Surgery performed	Blank(s)	Blank(s)	Blank(s)	Blank(s)	70	730	520	99	20	20	22	987	987	20	Blank(s)	988	3	3	0
Married (including common law)	80	Female	White	C50.9-Breast, NOS	8530/3: Inflammatory carcinoma	Poorly differentiated; Grade III	Right - origin of primary	Positive histology	Blank(s)	IV	Blank(s)	Blank(s)	Blank(s)	Blank(s)	Blank(s)	T4d	N3a	M1	Blank(s)	Blank(s)	Blank(s)	D	D	Distant	Blank(s)	Blank(s)	51	Unknown or not applicable	None; diagnosed at autopsy	Surgery performed	Blank(s)	Blank(s)	Blank(s)	Blank(s)	998	730	250	42	20	10	11	987	987	50	Blank(s)	988	3	3	0
Widowed	84	Female	White	C50.9-Breast, NOS	8530/3: Inflammatory carcinoma	Poorly differentiated; Grade III	Left - origin of primary	Positive histology	Blank(s)	IIIC	Blank(s)	Blank(s)	Blank(s)	Blank(s)	Blank(s)	T4d	N3a	M0	Blank(s)	Blank(s)	Blank(s)	RE+RN	RE+RN	Regional	Blank(s)	Blank(s)	51	Unknown or not applicable	None; diagnosed at autopsy	Surgery performed	Blank(s)	Blank(s)	Blank(s)	Blank(s)	12	710	600	0	20	20	10	987	987	0	Blank(s)	988	3	3	0
Widowed	81	Female	White	C50.9-Breast, NOS	8530/3: Inflammatory carcinoma	Unknown	Left - origin of primary	Radiography without microscopic confirm	Blank(s)	IIIB	Blank(s)	Blank(s)	Blank(s)	Blank(s)	Blank(s)	T4d	N0	M0	Blank(s)	Blank(s)	Blank(s)	RE	RE	Regional	Blank(s)	Blank(s)	0	Unknown or not applicable	None; diagnosed at autopsy	Not recommended	Blank(s)	Blank(s)	Blank(s)	Blank(s)	999	730	0	0	998	998	98	0	0	0	Blank(s)	988	0	0	0
Married (including common law)	81	Female	White	C50.9-Breast, NOS	8530/3: Inflammatory carcinoma	Unknown	Right - origin of primary	Positive histology	Blank(s)	IV	Blank(s)	Blank(s)	Blank(s)	Blank(s)	Blank(s)	T4d	N1	M1	Blank(s)	Blank(s)	Blank(s)	D	D	Distant	Blank(s)	Blank(s)	0	Unknown or not applicable	None; diagnosed at autopsy	Not recommended	Blank(s)	Blank(s)	Blank(s)	Blank(s)	12	710	600	10	10	10	95	987	987	0	Blank(s)	988	Blank(s)	Blank(s)	Blank(s)
Widowed	80	Female	White	C50.9-Breast, NOS	8530/3: Inflammatory carcinoma	Unknown	Left - origin of primary	Positive histology	Blank(s)	IV	Blank(s)	Blank(s)	Blank(s)	Blank(s)	Blank(s)	T4d	N3c	M1	Blank(s)	Blank(s)	Blank(s)	D	D	Distant	Blank(s)	Blank(s)	0	Unknown or not applicable	None; diagnosed at autopsy	Not recommended	Blank(s)	Blank(s)	Blank(s)	Blank(s)	999	710	800	50	998	998	98	987	987	987	Blank(s)	988	1	0	0
Widowed	81	Female	White	C50.8-Overlapping lesion of breast	8530/3: Inflammatory carcinoma	Moderately differentiated; Grade II	Right - origin of primary	Positive histology	Blank(s)	IIIB	Blank(s)	Blank(s)	Blank(s)	Blank(s)	Blank(s)	T4d	N1	M0	Blank(s)	Blank(s)	Blank(s)	RE+RN	RE+RN	Regional	Blank(s)	Blank(s)	22	Unknown or not applicable	None; diagnosed at autopsy	Surgery performed	Blank(s)	Blank(s)	Blank(s)	Blank(s)	998	730	255	0	10	10	98	987	987	0	Blank(s)	988	0	0	0
Widowed	81	Female	White	C50.9-Breast, NOS	8530/3: Inflammatory carcinoma	Unknown	Left - origin of primary	Positive histology	Blank(s)	IIIB	Blank(s)	Blank(s)	Blank(s)	Blank(s)	Blank(s)	T4d	N1	M0	Blank(s)	Blank(s)	Blank(s)	RE+RN	RE+RN	Regional	Blank(s)	Blank(s)	0	Unknown or not applicable	None; diagnosed at autopsy	Not recommended	Blank(s)	Blank(s)	Blank(s)	Blank(s)	60	730	600	0	998	998	98	987	987	0	Blank(s)	988	1	0	0
Married (including common law)	82	Female	White	C50.9-Breast, NOS	8530/3: Inflammatory carcinoma	Moderately differentiated; Grade II	Right - origin of primary	Positive histology	Blank(s)	IIIB	Blank(s)	Blank(s)	Blank(s)	Blank(s)	Blank(s)	T4d	N2a	M0	Blank(s)	Blank(s)	Blank(s)	RE+RN	RE+RN	Regional	Blank(s)	Blank(s)	51	Unknown or not applicable	None; diagnosed at autopsy	Surgery performed	Blank(s)	Blank(s)	Blank(s)	Blank(s)	33	710	250	0	10	10	6	987	987	30	Blank(s)	988	3	3	0
Married (including common law)	83	Female	White	C50.4-Upper-outer quadrant of breast	8530/3: Inflammatory carcinoma	Unknown	Left - origin of primary	Positive histology	Blank(s)	IIIB	Blank(s)	Blank(s)	Blank(s)	Blank(s)	Blank(s)	T4d	N1	M0	Blank(s)	Blank(s)	Blank(s)	RE+RN	RE+RN	Regional	Blank(s)	Blank(s)	0	Unknown or not applicable	None; diagnosed at autopsy	Not recommended	Blank(s)	Blank(s)	Blank(s)	Blank(s)	999	710	600	0	20	20	1	987	987	0	Blank(s)	988	1	1	0
Widowed	84	Female	White	C50.1-Central portion of breast	8530/3: Inflammatory carcinoma	Moderately differentiated; Grade II	Left - origin of primary	Positive histology	Blank(s)	IIIB	Blank(s)	Blank(s)	Blank(s)	Blank(s)	Blank(s)	T4d	N1a	M0	Blank(s)	Blank(s)	Blank(s)	RE+RN	RE+RN	Regional	Blank(s)	Blank(s)	22	Unknown or not applicable	None; diagnosed at autopsy	Surgery performed	Blank(s)	Blank(s)	Blank(s)	Blank(s)	15	750	250	0	10	10	2	987	987	20	Blank(s)	988	3	3	0
Widowed	81	Female	White	C50.3-Lower-inner quadrant of breast	8530/3: Inflammatory carcinoma	Moderately differentiated; Grade II	Right - origin of primary	Positive histology	Blank(s)	IIIB	Blank(s)	Blank(s)	Blank(s)	Blank(s)	Blank(s)	T4d	N1a	M0	Blank(s)	Blank(s)	Blank(s)	RE+RN	RE+RN	Regional	Blank(s)	Blank(s)	22	Unknown or not applicable	None; diagnosed at autopsy	Surgery performed	Blank(s)	Blank(s)	Blank(s)	Blank(s)	28	710	250	0	10	10	2	987	987	20	Blank(s)	988	3	3	0
Widowed	86	Female	White	C50.9-Breast, NOS	8530/3: Inflammatory carcinoma	Unknown	Right - origin of primary	Positive histology	IV	IV	Blank(s)	Blank(s)	T4d	N1	M1	T4d	N1	M1	Blank(s)	Blank(s)	Blank(s)	D	D	Distant	Blank(s)	Blank(s)	0	Unknown or not applicable	None; diagnosed at autopsy	Not recommended	Blank(s)	Blank(s)	Blank(s)	Blank(s)	999	750	600	10	20	999	98	987	987	0	999	988	1	0	0
Married (including common law)	80	Female	White	C50.1-Central portion of breast	8530/3: Inflammatory carcinoma	Poorly differentiated; Grade III	Left - origin of primary	Positive histology	Blank(s)	IIIB	Blank(s)	Blank(s)	Blank(s)	Blank(s)	Blank(s)	T4d	N0	M0	Blank(s)	Blank(s)	Blank(s)	RE	RE	Regional	Blank(s)	Blank(s)	22	Unknown or not applicable	None; diagnosed at autopsy	Surgery performed	Blank(s)	Blank(s)	Blank(s)	Blank(s)	10	710	0	0	998	998	98	0	0	0	Blank(s)	988	1	1	1
Widowed	80	Female	White	C50.1-Central portion of breast	8530/3: Inflammatory carcinoma	Moderately differentiated; Grade II	Right - origin of primary	Positive histology	Blank(s)	IIINOS	Blank(s)	Blank(s)	Blank(s)	Blank(s)	Blank(s)	T4d	NX	M0	Blank(s)	Blank(s)	Blank(s)	RE	RE	Regional	Blank(s)	Blank(s)	0	Unknown or not applicable	None; diagnosed at autopsy	Not recommended	Blank(s)	Blank(s)	Blank(s)	Blank(s)	999	730	999	0	10	10	98	987	987	987	Blank(s)	988	1	0	0
Married (including common law)	86	Female	White	C50.9-Breast, NOS	8530/3: Inflammatory carcinoma	Moderately differentiated; Grade II	Left - origin of primary	Positive histology	IIIC	IIIC	Blank(s)	Blank(s)	T4d	N3b	M0	T4d	N3b	M0	Blank(s)	Blank(s)	Blank(s)	RE+RN	RE+RN	Regional	Blank(s)	Blank(s)	51	Unknown or not applicable	None; diagnosed at autopsy	Surgery performed	Blank(s)	Blank(s)	Blank(s)	Blank(s)	998	750	763	0	10	10	10	987	987	0	60	988	3	3	0
Widowed	81	Female	White	C50.9-Breast, NOS	8530/3: Inflammatory carcinoma	Poorly differentiated; Grade III	Right - origin of primary	Positive histology	Blank(s)	IV	Blank(s)	Blank(s)	Blank(s)	Blank(s)	Blank(s)	T4d	N2a	M1	Blank(s)	Blank(s)	Blank(s)	D	D	Distant	Blank(s)	Blank(s)	0	Unknown or not applicable	None; diagnosed at autopsy	Not recommended	Blank(s)	Blank(s)	Blank(s)	Blank(s)	998	730	510	40	10	20	98	987	987	0	Blank(s)	988	1	0	0
Widowed	83	Female	White	C50.3-Lower-inner quadrant of breast	8530/3: Inflammatory carcinoma	Poorly differentiated; Grade III	Right - origin of primary	Positive histology	Blank(s)	IIIB	Blank(s)	Blank(s)	Blank(s)	Blank(s)	Blank(s)	T4d	N2a	M0	Blank(s)	Blank(s)	Blank(s)	RE+RN	RE+RN	Regional	Blank(s)	Blank(s)	51	Unknown or not applicable	None; diagnosed at autopsy	Surgery performed	Blank(s)	Blank(s)	Blank(s)	Blank(s)	50	730	250	0	20	20	5	987	987	0	Blank(s)	988	5	6	0
Widowed	81	Female	White	C50.8-Overlapping lesion of breast	8530/3: Inflammatory carcinoma	Unknown	Left - origin of primary	Positive histology	Blank(s)	IV	Blank(s)	Blank(s)	Blank(s)	Blank(s)	Blank(s)	T4d	N3c	M1	Blank(s)	Blank(s)	Blank(s)	D	D	Distant	Blank(s)	Blank(s)	0	Unknown or not applicable	None; diagnosed at autopsy	Not recommended	Blank(s)	Blank(s)	Blank(s)	Blank(s)	999	710	800	44	20	10	98	987	987	0	Blank(s)	988	1	0	0
Widowed	82	Female	White	C50.9-Breast, NOS	8530/3: Inflammatory carcinoma	Poorly differentiated; Grade III	Right - origin of primary	Positive histology	Blank(s)	UNK Stage	Blank(s)	Blank(s)	Blank(s)	Blank(s)	Blank(s)	T4d	NX	MX	Blank(s)	Blank(s)	Blank(s)	RE	RE	Regional	Blank(s)	Blank(s)	0	Unknown or not applicable	None; diagnosed at autopsy	Not recommended	Blank(s)	Blank(s)	Blank(s)	Blank(s)	25	710	999	99	10	20	98	987	987	0	Blank(s)	988	Blank(s)	Blank(s)	Blank(s)
Married (including common law)	81	Female	White	C50.4-Upper-outer quadrant of breast	8530/3: Inflammatory carcinoma	Unknown	Left - origin of primary	Positive histology	Blank(s)	UNK Stage	Blank(s)	Blank(s)	Blank(s)	Blank(s)	Blank(s)	T4d	N2a	MX	Blank(s)	Blank(s)	Blank(s)	RE+RN	RE+RN	Regional	Blank(s)	Blank(s)	51	Unknown or not applicable	None; diagnosed at autopsy	Surgery performed	Blank(s)	Blank(s)	Blank(s)	Blank(s)	35	710	250	99	10	20	6	987	987	50	Blank(s)	988	3	3	0
Married (including common law)	83	Female	White	C50.4-Upper-outer quadrant of breast	8530/3: Inflammatory carcinoma	Poorly differentiated; Grade III	Left - origin of primary	Positive histology	Blank(s)	IV	Blank(s)	Blank(s)	Blank(s)	Blank(s)	Blank(s)	T4d	NX	M1	Blank(s)	Blank(s)	Blank(s)	D	D	Distant	Blank(s)	Blank(s)	0	Unknown or not applicable	None; diagnosed at autopsy	Not recommended	Blank(s)	Blank(s)	Blank(s)	Blank(s)	36	710	999	40	10	10	98	987	987	987	Blank(s)	988	1	0	3
Widowed	79	Female	White	C50.9-Breast, NOS	8530/3: Inflammatory carcinoma	Well differentiated; Grade I	Left - origin of primary	Positive histology	Blank(s)	IIIB	Blank(s)	Blank(s)	Blank(s)	Blank(s)	Blank(s)	T4d	N2a	M0	Blank(s)	Blank(s)	Blank(s)	RE+RN	RE+RN	Regional	Blank(s)	Blank(s)	51	Unknown or not applicable	None; diagnosed at autopsy	Surgery performed	Blank(s)	Blank(s)	Blank(s)	Blank(s)	80	710	250	0	10	20	6	987	987	30	Blank(s)	988	5	6	0
Separated	79	Female	White	C50.8-Overlapping lesion of breast	8530/3: Inflammatory carcinoma	Poorly differentiated; Grade III	Left - origin of primary	Positive histology	Blank(s)	IIIB	Blank(s)	Blank(s)	Blank(s)	Blank(s)	Blank(s)	T4d	N2a	M0	Blank(s)	Blank(s)	Blank(s)	RE+RN	RE+RN	Regional	Blank(s)	Blank(s)	51	Unknown or not applicable	None; diagnosed at autopsy	Surgery performed	Blank(s)	Blank(s)	Blank(s)	Blank(s)	120	710	250	0	10	20	4	987	987	0	Blank(s)	988	5	3	0
Unknown	80	Female	Other (American Indian/AK Native, Asian/Pacific Islander)	C50.9-Breast, NOS	8530/3: Inflammatory carcinoma	Unknown	Left - origin of primary	Positive histology	Blank(s)	IIIB	Blank(s)	Blank(s)	Blank(s)	Blank(s)	Blank(s)	T4d	N0	M0	Blank(s)	Blank(s)	Blank(s)	RE	RE	Regional	Blank(s)	Blank(s)	0	Unknown or not applicable	None; diagnosed at autopsy	Not recommended	Blank(s)	Blank(s)	Blank(s)	Blank(s)	998	710	0	0	997	997	98	0	0	987	Blank(s)	988	1	0	0
Unknown	79	Female	White	C50.4-Upper-outer quadrant of breast	8530/3: Inflammatory carcinoma	Poorly differentiated; Grade III	Left - origin of primary	Positive histology	Blank(s)	IV	Blank(s)	Blank(s)	Blank(s)	Blank(s)	Blank(s)	T4d	N1	M1	Blank(s)	Blank(s)	Blank(s)	D	D	Distant	Blank(s)	Blank(s)	22	Unknown or not applicable	None; diagnosed at autopsy	Surgery performed	Blank(s)	Blank(s)	Blank(s)	Blank(s)	14	710	600	50	20	20	98	987	987	20	Blank(s)	988	3	0	0
Married (including common law)	82	Female	White	C50.8-Overlapping lesion of breast	8530/3: Inflammatory carcinoma	Unknown	Right - origin of primary	Positive histology	Blank(s)	IV	Blank(s)	Blank(s)	Blank(s)	Blank(s)	Blank(s)	T4d	N1	M1	Blank(s)	Blank(s)	Blank(s)	D	D	Distant	Blank(s)	Blank(s)	0	Unknown or not applicable	None; diagnosed at autopsy	Not recommended	Blank(s)	Blank(s)	Blank(s)	Blank(s)	998	710	600	50	20	20	98	987	987	987	Blank(s)	988	1	0	0
Widowed	81	Female	White	C50.9-Breast, NOS	8530/3: Inflammatory carcinoma	Poorly differentiated; Grade III	Left - origin of primary	Positive histology	Blank(s)	IIIB	Blank(s)	Blank(s)	Blank(s)	Blank(s)	Blank(s)	T4d	N2a	M0	Blank(s)	Blank(s)	Blank(s)	RE+RN	RE+RN	Regional	Blank(s)	Blank(s)	51	Unknown or not applicable	None; diagnosed at autopsy	Surgery performed	Blank(s)	Blank(s)	Blank(s)	Blank(s)	40	710	250	0	20	20	4	987	987	20	Blank(s)	988	6	3	0
Unknown	82	Female	White	C50.9-Breast, NOS	8530/3: Inflammatory carcinoma	Poorly differentiated; Grade III	Right - origin of primary	Positive histology	Blank(s)	IIIB	Blank(s)	Blank(s)	Blank(s)	Blank(s)	Blank(s)	T4d	N0	M0	Blank(s)	Blank(s)	Blank(s)	RE	RE	Regional	Blank(s)	Blank(s)	22	Unknown or not applicable	None; diagnosed at autopsy	Surgery performed	Blank(s)	Blank(s)	Blank(s)	Blank(s)	999	730	0	0	999	999	98	0	0	987	Blank(s)	988	3	0	0
Widowed	81	Female	Black	C50.9-Breast, NOS	8530/3: Inflammatory carcinoma	Unknown	Right - origin of primary	Positive histology	Blank(s)	IV	Blank(s)	Blank(s)	Blank(s)	Blank(s)	Blank(s)	T4d	N1	M1	Blank(s)	Blank(s)	Blank(s)	D	D	Distant	Blank(s)	Blank(s)	0	Unknown or not applicable	None; diagnosed at autopsy	Not recommended, contraindicated due to other cond; autopsy only (1973-2002)	Blank(s)	Blank(s)	Blank(s)	Blank(s)	100	710	600	44	998	998	98	987	987	987	Blank(s)	988	1	0	0
Widowed	82	Female	White	C50.9-Breast, NOS	8530/3: Inflammatory carcinoma	Moderately differentiated; Grade II	Right - origin of primary	Positive histology	Blank(s)	IIIC	Blank(s)	Blank(s)	Blank(s)	Blank(s)	Blank(s)	T4d	N3a	M0	Blank(s)	Blank(s)	Blank(s)	RE+RN	RE+RN	Regional	Blank(s)	Blank(s)	51	Unknown or not applicable	None; diagnosed at autopsy	Surgery performed	Blank(s)	Blank(s)	Blank(s)	Blank(s)	45	710	520	0	10	20	19	987	987	20	Blank(s)	988	3	3	0
Widowed	85	Female	White	C50.9-Breast, NOS	8530/3: Inflammatory carcinoma	Unknown	Left - origin of primary	Positive histology	IIINOS	UNK Stage	Blank(s)	Blank(s)	T4d	NX	M0	T4d	NX	MX	Blank(s)	Blank(s)	Blank(s)	RE	RE	Regional	Blank(s)	Blank(s)	0	Unknown or not applicable	None; diagnosed at autopsy	Recommended but not performed, unknown reason	Blank(s)	Blank(s)	Blank(s)	Blank(s)	999	750	999	99	999	999	98	987	987	987	999	988	9	9	9
Married (including common law)	78	Female	White	C50.9-Breast, NOS	8530/3: Inflammatory carcinoma	Poorly differentiated; Grade III	Left - origin of primary	Positive histology	Blank(s)	IIIB	Blank(s)	Blank(s)	Blank(s)	Blank(s)	Blank(s)	T4d	N1	M0	Blank(s)	Blank(s)	Blank(s)	RE+RN	RE+RN	Regional	Blank(s)	Blank(s)	0	Unknown or not applicable	None; diagnosed at autopsy	Not recommended	Blank(s)	Blank(s)	Blank(s)	Blank(s)	90	730	600	0	20	20	98	987	987	0	Blank(s)	988	1	0	0
Widowed	78	Female	White	C50.9-Breast, NOS	8530/3: Inflammatory carcinoma	Unknown	Right - origin of primary	Direct visualization without microscopic confirmation	Blank(s)	UNK Stage	Blank(s)	Blank(s)	Blank(s)	Blank(s)	Blank(s)	T4d	NX	MX	Blank(s)	Blank(s)	Blank(s)	RE	RE	Regional	Blank(s)	Blank(s)	0	Unknown or not applicable	None; diagnosed at autopsy	Recommended but not performed, patient refused	Blank(s)	Blank(s)	Blank(s)	Blank(s)	998	710	999	99	998	998	98	987	987	987	Blank(s)	988	Blank(s)	Blank(s)	Blank(s)
Single (never married)	78	Female	White	C50.9-Breast, NOS	8530/3: Inflammatory carcinoma	Moderately differentiated; Grade II	Right - origin of primary	Radiography without microscopic confirm	Blank(s)	IV	Blank(s)	Blank(s)	Blank(s)	Blank(s)	Blank(s)	T4d	N1	M1	Blank(s)	Blank(s)	Blank(s)	D	D	Distant	Blank(s)	Blank(s)	0	Unknown or not applicable	None; diagnosed at autopsy	Not recommended	Blank(s)	Blank(s)	Blank(s)	Blank(s)	998	730	600	44	20	20	98	987	987	0	Blank(s)	988	1	1	1
Divorced	83	Female	White	C50.4-Upper-outer quadrant of breast	8530/3: Inflammatory carcinoma	Poorly differentiated; Grade III	Left - origin of primary	Positive histology	Blank(s)	IIIB	Blank(s)	Blank(s)	Blank(s)	Blank(s)	Blank(s)	T4d	N1	M0	Blank(s)	Blank(s)	Blank(s)	RE+RN	RE+RN	Regional	Blank(s)	Blank(s)	0	Unknown or not applicable	None; diagnosed at autopsy	Not recommended	Blank(s)	Blank(s)	Blank(s)	Blank(s)	10	710	260	0	20	20	95	987	987	50	Blank(s)	988	1	1	0
Married (including common law)	79	Female	White	C50.6-Axillary tail of breast	8530/3: Inflammatory carcinoma	Unknown	Left - origin of primary	Positive histology	Blank(s)	IV	Blank(s)	Blank(s)	Blank(s)	Blank(s)	Blank(s)	T4d	N0	M1	Blank(s)	Blank(s)	Blank(s)	D	D	Distant	Blank(s)	Blank(s)	0	Unknown or not applicable	None; diagnosed at autopsy	Not recommended	Blank(s)	Blank(s)	Blank(s)	Blank(s)	40	710	0	42	20	20	98	0	0	0	Blank(s)	988	1	1	0
Widowed	81	Female	White	C50.9-Breast, NOS	8530/3: Inflammatory carcinoma	Unknown	Left - origin of primary	Radiography without microscopic confirm	Blank(s)	UNK Stage	Blank(s)	Blank(s)	Blank(s)	Blank(s)	Blank(s)	T4d	NX	MX	Blank(s)	Blank(s)	Blank(s)	RE	RE	Regional	Blank(s)	Blank(s)	0	Unknown or not applicable	None; diagnosed at autopsy	Recommended but not performed, patient refused	Blank(s)	Blank(s)	Blank(s)	Blank(s)	998	730	999	99	998	998	98	987	987	0	Blank(s)	988	0	0	0
Married (including common law)	82	Female	Unknown	C50.9-Breast, NOS	8530/3: Inflammatory carcinoma	Poorly differentiated; Grade III	Left - origin of primary	Positive histology	Blank(s)	UNK Stage	Blank(s)	Blank(s)	Blank(s)	Blank(s)	Blank(s)	T4d	NX	MX	Blank(s)	Blank(s)	Blank(s)	RE	RE	Regional	Blank(s)	Blank(s)	0	Unknown or not applicable	None; diagnosed at autopsy	Recommended but not performed, unknown reason	Blank(s)	Blank(s)	Blank(s)	Blank(s)	999	710	999	99	10	10	99	987	987	987	Blank(s)	988	1	9	9
Widowed	84	Female	White	C50.8-Overlapping lesion of breast	8530/3: Inflammatory carcinoma	Moderately differentiated; Grade II	Left - origin of primary	Positive histology	IIINOS	UNK Stage	Blank(s)	Blank(s)	T4d	NX	M0	T4d	NX	MX	Blank(s)	Blank(s)	Blank(s)	RE	RE	Regional	Blank(s)	Blank(s)	41	Unknown or not applicable	None; diagnosed at autopsy	Surgery performed	Blank(s)	Blank(s)	Blank(s)	Blank(s)	70	750	999	99	10	20	98	987	987	50	70	988	3	0	0
Widowed	82	Female	White	C50.8-Overlapping lesion of breast	8530/3: Inflammatory carcinoma	Moderately differentiated; Grade II	Right - origin of primary	Positive histology	Blank(s)	UNK Stage	Blank(s)	Blank(s)	Blank(s)	Blank(s)	Blank(s)	T4d	NX	MX	Blank(s)	Blank(s)	Blank(s)	RE	RE	Regional	Blank(s)	Blank(s)	0	Unknown or not applicable	None; diagnosed at autopsy	Recommended but not performed, unknown reason	Blank(s)	Blank(s)	Blank(s)	Blank(s)	51	730	999	99	10	10	98	987	987	987	Blank(s)	988	1	0	9
Widowed	78	Female	White	C50.9-Breast, NOS	8530/3: Inflammatory carcinoma	Poorly differentiated; Grade III	Left - origin of primary	Positive histology	Blank(s)	UNK Stage	Blank(s)	Blank(s)	Blank(s)	Blank(s)	Blank(s)	T4d	N0	MX	Blank(s)	Blank(s)	Blank(s)	RE	RE	Regional	Blank(s)	Blank(s)	0	Unknown or not applicable	None; diagnosed at autopsy	Not recommended, contraindicated due to other cond; autopsy only (1973-2002)	Blank(s)	Blank(s)	Blank(s)	Blank(s)	998	730	0	99	20	20	98	0	0	0	Blank(s)	988	1	0	9
Widowed	79	Female	Other (American Indian/AK Native, Asian/Pacific Islander)	C50.9-Breast, NOS	8530/3: Inflammatory carcinoma	Poorly differentiated; Grade III	Right - origin of primary	Positive histology	Blank(s)	IIIB	Blank(s)	Blank(s)	Blank(s)	Blank(s)	Blank(s)	T4d	N1	M0	Blank(s)	Blank(s)	Blank(s)	RE+RN	RE+RN	Regional	Blank(s)	Blank(s)	50	Unknown or not applicable	None; diagnosed at autopsy	Surgery performed	Blank(s)	Blank(s)	Blank(s)	Blank(s)	60	710	260	0	998	998	98	987	987	0	Blank(s)	988	1	0	0
Single (never married)	81	Female	Black	C50.9-Breast, NOS	8530/3: Inflammatory carcinoma	Unknown	Left - origin of primary	Radiography without microscopic confirm	Blank(s)	UNK Stage	Blank(s)	Blank(s)	Blank(s)	Blank(s)	Blank(s)	T4d	NX	MX	Blank(s)	Blank(s)	Blank(s)	RE	RE	Regional	Blank(s)	Blank(s)	0	Unknown or not applicable	None; diagnosed at autopsy	Not recommended	Blank(s)	Blank(s)	Blank(s)	Blank(s)	998	710	999	99	998	998	98	987	987	987	Blank(s)	988	0	9	9
Widowed	81	Female	White	C50.9-Breast, NOS	8530/3: Inflammatory carcinoma	Moderately differentiated; Grade II	Right - origin of primary	Positive histology	Blank(s)	IV	Blank(s)	Blank(s)	Blank(s)	Blank(s)	Blank(s)	T4d	N0	M1	Blank(s)	Blank(s)	Blank(s)	D	D	Distant	Blank(s)	Blank(s)	41	Unknown or not applicable	None; diagnosed at autopsy	Surgery performed	Blank(s)	Blank(s)	Blank(s)	Blank(s)	60	710	0	40	998	998	98	0	0	0	Blank(s)	988	3	0	0
Widowed	81	Female	White	C50.2-Upper-inner quadrant of breast	8530/3: Inflammatory carcinoma	Poorly differentiated; Grade III	Left - origin of primary	Positive histology	Blank(s)	IIIB	Blank(s)	Blank(s)	Blank(s)	Blank(s)	Blank(s)	T4d	N1	M0	Blank(s)	Blank(s)	Blank(s)	RE+RN	RE+RN	Regional	Blank(s)	Blank(s)	51	Unknown or not applicable	None; diagnosed at autopsy	Surgery performed	Blank(s)	Blank(s)	Blank(s)	Blank(s)	999	710	260	0	999	999	2	987	987	60	Blank(s)	988	5	5	0
Widowed	78	Female	White	C50.9-Breast, NOS	8530/3: Inflammatory carcinoma	Unknown	Left - origin of primary	Positive histology	Blank(s)	IIIB	Blank(s)	Blank(s)	Blank(s)	Blank(s)	Blank(s)	T4d	N1	M0	Blank(s)	Blank(s)	Blank(s)	RE+RN	RE+RN	Regional	Blank(s)	Blank(s)	0	Unknown or not applicable	None; diagnosed at autopsy	Not recommended	Blank(s)	Blank(s)	Blank(s)	Blank(s)	998	710	600	0	10	999	95	987	987	987	Blank(s)	988	1	1	0
Married (including common law)	79	Female	White	C50.9-Breast, NOS	8530/3: Inflammatory carcinoma	Unknown	Right - origin of primary	Positive histology	Blank(s)	IIIB	Blank(s)	Blank(s)	Blank(s)	Blank(s)	Blank(s)	T4d	N1NOS	M0	Blank(s)	Blank(s)	Blank(s)	RE+RN	RE+RN	Regional	Blank(s)	Blank(s)	0	Unknown or not applicable	None; diagnosed at autopsy	Not recommended	Blank(s)	Blank(s)	Blank(s)	Blank(s)	50	710	260	0	20	20	95	987	987	50	Blank(s)	988	Blank(s)	Blank(s)	Blank(s)
Widowed	81	Female	White	C50.8-Overlapping lesion of breast	8530/3: Inflammatory carcinoma	Moderately differentiated; Grade II	Right - origin of primary	Positive histology	Blank(s)	IIIB	Blank(s)	Blank(s)	Blank(s)	Blank(s)	Blank(s)	T4d	N0	M0	Blank(s)	Blank(s)	Blank(s)	RE	RE	Regional	Blank(s)	Blank(s)	41	Unknown or not applicable	None; diagnosed at autopsy	Surgery performed	Blank(s)	Blank(s)	Blank(s)	Blank(s)	999	730	0	0	20	20	98	0	0	60	Blank(s)	988	5	0	0
Divorced	77	Female	White	C50.9-Breast, NOS	8530/3: Inflammatory carcinoma	Poorly differentiated; Grade III	Left - origin of primary	Positive histology	Blank(s)	IV	Blank(s)	Blank(s)	Blank(s)	Blank(s)	Blank(s)	T4d	NX	M1	Blank(s)	Blank(s)	Blank(s)	D	D	Distant	Blank(s)	Blank(s)	0	Unknown or not applicable	None; diagnosed at autopsy	Not recommended	Blank(s)	Blank(s)	Blank(s)	Blank(s)	998	730	999	44	20	20	98	987	987	0	Blank(s)	988	1	0	0
Widowed	78	Female	White	C50.8-Overlapping lesion of breast	8530/3: Inflammatory carcinoma	Poorly differentiated; Grade III	Left - origin of primary	Positive histology	Blank(s)	IIIB	Blank(s)	Blank(s)	Blank(s)	Blank(s)	Blank(s)	T4d	N1	M0	Blank(s)	Blank(s)	Blank(s)	RE+RN	RE+RN	Regional	Blank(s)	Blank(s)	40	Unknown or not applicable	None; diagnosed at autopsy	Surgery performed	Blank(s)	Blank(s)	Blank(s)	Blank(s)	998	730	600	0	20	20	98	987	987	0	Blank(s)	988	5	5	0
Widowed	84	Female	White	C50.9-Breast, NOS	8530/3: Inflammatory carcinoma	Moderately differentiated; Grade II	Left - origin of primary	Positive histology	IIINOS	UNK Stage	Blank(s)	Blank(s)	T4d	NX	M0	T4d	NX	MX	Blank(s)	Blank(s)	Blank(s)	RE	RE	Regional	Blank(s)	Blank(s)	99	Unknown or not applicable	Unknown; death certificate only	Unknown; death certificate; or autopsy only (2003+)	Blank(s)	Blank(s)	Blank(s)	Blank(s)	999	750	999	99	20	20	98	987	987	987	70	988	1	0	0
Widowed	82	Female	White	C50.9-Breast, NOS	8530/3: Inflammatory carcinoma	Moderately differentiated; Grade II	Right - origin of primary	Positive histology	Blank(s)	IV	Blank(s)	Blank(s)	Blank(s)	Blank(s)	Blank(s)	T4d	N2a	M1	Blank(s)	Blank(s)	Blank(s)	D	D	Distant	Blank(s)	Blank(s)	51	Unknown or not applicable	None; diagnosed at autopsy	Surgery performed	Blank(s)	Blank(s)	Blank(s)	Blank(s)	998	710	250	50	998	998	9	987	987	30	Blank(s)	988	3	3	0
Widowed	78	Female	Other (American Indian/AK Native, Asian/Pacific Islander)	C50.1-Central portion of breast	8530/3: Inflammatory carcinoma	Poorly differentiated; Grade III	Left - origin of primary	Positive histology	Blank(s)	IV	Blank(s)	Blank(s)	Blank(s)	Blank(s)	Blank(s)	T4d	N3a	M1	Blank(s)	Blank(s)	Blank(s)	D	D	Distant	Blank(s)	Blank(s)	51	Unknown or not applicable	None; diagnosed at autopsy	Surgery performed	Blank(s)	Blank(s)	Blank(s)	Blank(s)	100	730	750	44	20	20	18	987	987	0	Blank(s)	988	9	9	9
Widowed	81	Female	White	C50.1-Central portion of breast	8530/3: Inflammatory carcinoma	Unknown	Right - origin of primary	Positive histology	Blank(s)	IV	Blank(s)	Blank(s)	Blank(s)	Blank(s)	Blank(s)	T4d	N1	M1	Blank(s)	Blank(s)	Blank(s)	D	D	Distant	Blank(s)	Blank(s)	0	Unknown or not applicable	None; diagnosed at autopsy	Not recommended	Blank(s)	Blank(s)	Blank(s)	Blank(s)	999	710	600	40	10	10	98	987	987	0	Blank(s)	988	9	0	3
Widowed	80	Female	White	C50.9-Breast, NOS	8530/3: Inflammatory carcinoma	Unknown	Right - origin of primary	Positive histology	Blank(s)	IIIB	Blank(s)	Blank(s)	Blank(s)	Blank(s)	Blank(s)	T4d	N1NOS	M0	Blank(s)	Blank(s)	Blank(s)	RE+RN	RE+RN	Regional	Blank(s)	Blank(s)	0	Unknown or not applicable	None; diagnosed at autopsy	Not recommended	Blank(s)	Blank(s)	Blank(s)	Blank(s)	998	710	600	0	20	20	98	987	987	0	Blank(s)	988	1	3	0
Married (including common law)	79	Female	White	C50.8-Overlapping lesion of breast	8530/3: Inflammatory carcinoma	Poorly differentiated; Grade III	Left - origin of primary	Positive histology	Blank(s)	IIIB	Blank(s)	Blank(s)	Blank(s)	Blank(s)	Blank(s)	T4d	N2a	M0	Blank(s)	Blank(s)	Blank(s)	RE+RN	RE+RN	Regional	Blank(s)	Blank(s)	51	Unknown or not applicable	None; diagnosed at autopsy	Surgery performed	Blank(s)	Blank(s)	Blank(s)	Blank(s)	998	710	520	0	20	20	5	987	987	20	Blank(s)	988	3	3	0
Widowed	78	Female	White	C50.8-Overlapping lesion of breast	8530/3: Inflammatory carcinoma	Poorly differentiated; Grade III	Left - origin of primary	Positive histology	Blank(s)	IIIB	Blank(s)	Blank(s)	Blank(s)	Blank(s)	Blank(s)	T4d	N1	M0	Blank(s)	Blank(s)	Blank(s)	RE+RN	RE+RN	Regional	Blank(s)	Blank(s)	0	Unknown or not applicable	None; diagnosed at autopsy	Not recommended	Blank(s)	Blank(s)	Blank(s)	Blank(s)	998	710	260	0	20	20	98	987	987	987	Blank(s)	988	1	0	0
Single (never married)	79	Female	White	C50.8-Overlapping lesion of breast	8530/3: Inflammatory carcinoma	Poorly differentiated; Grade III	Left - origin of primary	Positive histology	Blank(s)	IV	Blank(s)	Blank(s)	Blank(s)	Blank(s)	Blank(s)	T4d	N1	M1	Blank(s)	Blank(s)	Blank(s)	D	D	Distant	Blank(s)	Blank(s)	0	Unknown or not applicable	None; diagnosed at autopsy	Not recommended	Blank(s)	Blank(s)	Blank(s)	Blank(s)	78	710	600	40	20	20	98	987	987	0	Blank(s)	988	1	0	0
Widowed	77	Female	White	C50.9-Breast, NOS	8530/3: Inflammatory carcinoma	Poorly differentiated; Grade III	Right - origin of primary	Positive histology	Blank(s)	IV	Blank(s)	Blank(s)	Blank(s)	Blank(s)	Blank(s)	T4d	N1a	M1	Blank(s)	Blank(s)	Blank(s)	D	D	Distant	Blank(s)	Blank(s)	51	Unknown or not applicable	None; diagnosed at autopsy	Surgery performed	Blank(s)	Blank(s)	Blank(s)	Blank(s)	998	730	260	40	10	10	1	987	987	0	Blank(s)	988	6	6	0
Married (including common law)	81	Female	White	C50.1-Central portion of breast	8530/3: Inflammatory carcinoma	Unknown	Right - origin of primary	Positive histology	Blank(s)	IIIB	Blank(s)	Blank(s)	Blank(s)	Blank(s)	Blank(s)	T4d	N1	M0	Blank(s)	Blank(s)	Blank(s)	RE+RN	RE+RN	Regional	Blank(s)	Blank(s)	0	Unknown or not applicable	None; diagnosed at autopsy	Not recommended	Blank(s)	Blank(s)	Blank(s)	Blank(s)	30	710	600	0	999	999	4	987	987	0	Blank(s)	988	1	0	0
Married (including common law)	78	Female	White	C50.9-Breast, NOS	8530/3: Inflammatory carcinoma	Poorly differentiated; Grade III	Left - origin of primary	Positive histology	Blank(s)	IIIC	Blank(s)	Blank(s)	Blank(s)	Blank(s)	Blank(s)	T4d	N3c	M0	Blank(s)	Blank(s)	Blank(s)	D	D	Distant	Blank(s)	Blank(s)	22	Unknown or not applicable	None; diagnosed at autopsy	Surgery performed	Blank(s)	Blank(s)	Blank(s)	Blank(s)	999	710	800	0	20	20	98	987	987	987	Blank(s)	988	1	1	0
Widowed	78	Female	White	C50.9-Breast, NOS	8530/3: Inflammatory carcinoma	Unknown	Left - origin of primary	Positive histology	Blank(s)	IIIC	Blank(s)	Blank(s)	Blank(s)	Blank(s)	Blank(s)	T4d	N3a	M0	Blank(s)	Blank(s)	Blank(s)	RE+RN	RE+RN	Regional	Blank(s)	Blank(s)	0	Unknown or not applicable	None; diagnosed at autopsy	Not recommended	Blank(s)	Blank(s)	Blank(s)	Blank(s)	75	730	600	0	20	10	15	987	987	987	Blank(s)	988	1	3	0
Widowed	78	Female	White	C50.4-Upper-outer quadrant of breast	8530/3: Inflammatory carcinoma	Poorly differentiated; Grade III	Left - origin of primary	Positive histology	Blank(s)	IIIB	Blank(s)	Blank(s)	Blank(s)	Blank(s)	Blank(s)	T4d	N1	M0	Blank(s)	Blank(s)	Blank(s)	RE+RN	RE+RN	Regional	Blank(s)	Blank(s)	41	Unknown or not applicable	None; diagnosed at autopsy	Surgery performed	Blank(s)	Blank(s)	Blank(s)	Blank(s)	15	710	600	0	20	20	98	987	987	50	Blank(s)	988	3	0	0
Widowed	82	Female	White	C50.9-Breast, NOS	8530/3: Inflammatory carcinoma	Poorly differentiated; Grade III	Left - origin of primary	Positive histology	Blank(s)	IIINOS	Blank(s)	Blank(s)	Blank(s)	Blank(s)	Blank(s)	T4d	NX	M0	Blank(s)	Blank(s)	Blank(s)	RE	RE	Regional	Blank(s)	Blank(s)	22	Unknown or not applicable	None; diagnosed at autopsy	Surgery performed	Blank(s)	Blank(s)	Blank(s)	Blank(s)	27	710	999	0	10	10	98	987	987	0	Blank(s)	988	3	9	0
Widowed	80	Female	White	C50.4-Upper-outer quadrant of breast	8530/3: Inflammatory carcinoma	Poorly differentiated; Grade III	Left - origin of primary	Positive histology	Blank(s)	IV	Blank(s)	Blank(s)	Blank(s)	Blank(s)	Blank(s)	T4d	N1NOS	M1	Blank(s)	Blank(s)	Blank(s)	D	D	Distant	Blank(s)	Blank(s)	48	Unknown or not applicable	None; diagnosed at autopsy	Surgery performed	Blank(s)	Blank(s)	Blank(s)	Blank(s)	50	710	600	44	10	10	98	987	987	987	Blank(s)	988	3	3	0
Widowed	82	Female	White	C50.4-Upper-outer quadrant of breast	8530/3: Inflammatory carcinoma	Poorly differentiated; Grade III	Left - origin of primary	Positive histology	Blank(s)	IIIB	Blank(s)	Blank(s)	Blank(s)	Blank(s)	Blank(s)	T4d	N0	M0	Blank(s)	Blank(s)	Blank(s)	RE	RE	Regional	Blank(s)	Blank(s)	61	Unknown or not applicable	None; diagnosed at autopsy	Surgery performed	Blank(s)	Blank(s)	Blank(s)	Blank(s)	70	710	0	0	10	20	98	0	0	0	Blank(s)	988	3	0	0
Married (including common law)	78	Female	White	C50.9-Breast, NOS	8530/3: Inflammatory carcinoma	Poorly differentiated; Grade III	Right - origin of primary	Positive histology	Blank(s)	IV	Blank(s)	Blank(s)	Blank(s)	Blank(s)	Blank(s)	T4d	N1	M1	Blank(s)	Blank(s)	Blank(s)	D	D	Distant	Blank(s)	Blank(s)	22	Unknown or not applicable	None; diagnosed at autopsy	Surgery performed	Blank(s)	Blank(s)	Blank(s)	Blank(s)	999	730	600	50	10	10	98	987	987	60	Blank(s)	988	3	0	0
Unknown	82	Female	Black	C50.9-Breast, NOS	8530/3: Inflammatory carcinoma	Unknown	Right - origin of primary	Positive histology	Blank(s)	IIIB	Blank(s)	Blank(s)	Blank(s)	Blank(s)	Blank(s)	T4d	N0	M0	Blank(s)	Blank(s)	Blank(s)	RE	RE	Regional	Blank(s)	Blank(s)	0	Unknown or not applicable	None; diagnosed at autopsy	Not recommended, contraindicated due to other cond; autopsy only (1973-2002)	Blank(s)	Blank(s)	Blank(s)	Blank(s)	998	710	0	0	20	20	98	0	0	987	Blank(s)	988	1	0	0
Widowed	80	Female	White	C50.0-Nipple	8530/3: Inflammatory carcinoma	Poorly differentiated; Grade III	Right - origin of primary	Positive histology	Blank(s)	IIIC	Blank(s)	Blank(s)	Blank(s)	Blank(s)	Blank(s)	T4d	N3a	M0	Blank(s)	Blank(s)	Blank(s)	RE+RN	RE+RN	Regional	Blank(s)	Blank(s)	51	Unknown or not applicable	None; diagnosed at autopsy	Surgery performed	Blank(s)	Blank(s)	Blank(s)	Blank(s)	48	730	600	0	10	20	13	987	987	0	Blank(s)	988	3	3	0
Widowed	81	Female	White	C50.9-Breast, NOS	8530/3: Inflammatory carcinoma	Unknown	Left - origin of primary	Positive histology	Blank(s)	IIIB	Blank(s)	Blank(s)	Blank(s)	Blank(s)	Blank(s)	T4d	N0	M0	Blank(s)	Blank(s)	Blank(s)	RE	RE	Regional	Blank(s)	Blank(s)	0	Unknown or not applicable	None; diagnosed at autopsy	Not recommended	Blank(s)	Blank(s)	Blank(s)	Blank(s)	998	730	0	0	20	20	98	0	0	0	Blank(s)	988	1	0	0
Widowed	77	Female	White	C50.9-Breast, NOS	8530/3: Inflammatory carcinoma	Moderately differentiated; Grade II	Left - origin of primary	Positive histology	Blank(s)	IV	Blank(s)	Blank(s)	Blank(s)	Blank(s)	Blank(s)	T4d	N2a	M1	Blank(s)	Blank(s)	Blank(s)	D	D	Distant	Blank(s)	Blank(s)	0	Unknown or not applicable	None; diagnosed at autopsy	Not recommended	Blank(s)	Blank(s)	Blank(s)	Blank(s)	998	730	510	40	999	999	98	987	987	0	Blank(s)	988	3	0	0
Widowed	76	Female	Black	C50.0-Nipple	8530/3: Inflammatory carcinoma	Poorly differentiated; Grade III	Left - origin of primary	Positive histology	Blank(s)	IIIB	Blank(s)	Blank(s)	Blank(s)	Blank(s)	Blank(s)	T4d	N0	M0	Blank(s)	Blank(s)	Blank(s)	RE	RE	Regional	Blank(s)	Blank(s)	22	Unknown or not applicable	None; diagnosed at autopsy	Surgery performed	Blank(s)	Blank(s)	Blank(s)	Blank(s)	10	710	0	0	10	10	98	0	0	0	Blank(s)	988	1	0	0
Widowed	79	Female	White	C50.9-Breast, NOS	8530/3: Inflammatory carcinoma	Poorly differentiated; Grade III	Right - origin of primary	Positive histology	Blank(s)	IV	Blank(s)	Blank(s)	Blank(s)	Blank(s)	Blank(s)	T4d	N3NOS	M1	Blank(s)	Blank(s)	Blank(s)	D	D	Distant	Blank(s)	Blank(s)	22	Unknown or not applicable	None; diagnosed at autopsy	Surgery performed	Blank(s)	Blank(s)	Blank(s)	Blank(s)	150	730	820	40	20	20	98	987	987	0	Blank(s)	988	3	0	0
Married (including common law)	76	Female	White	C50.8-Overlapping lesion of breast	8530/3: Inflammatory carcinoma	Poorly differentiated; Grade III	Right - origin of primary	Positive histology	Blank(s)	IIIC	Blank(s)	Blank(s)	Blank(s)	Blank(s)	Blank(s)	T4d	N3a	M0	Blank(s)	Blank(s)	Blank(s)	RE+RN	RE+RN	Regional	Blank(s)	Blank(s)	51	Unknown or not applicable	None; diagnosed at autopsy	Surgery performed	Blank(s)	Blank(s)	Blank(s)	Blank(s)	70	730	520	0	10	30	19	987	987	20	Blank(s)	988	3	3	0
Widowed	76	Female	White	C50.9-Breast, NOS	8530/3: Inflammatory carcinoma	Unknown	Left - origin of primary	Radiography without microscopic confirm	Blank(s)	UNK Stage	Blank(s)	Blank(s)	Blank(s)	Blank(s)	Blank(s)	T4d	NX	MX	Blank(s)	Blank(s)	Blank(s)	RE	RE	Regional	Blank(s)	Blank(s)	0	Unknown or not applicable	None; diagnosed at autopsy	Not recommended	Blank(s)	Blank(s)	Blank(s)	Blank(s)	999	710	999	99	999	999	98	987	987	987	Blank(s)	988	0	0	0
Single (never married)	77	Female	White	C50.9-Breast, NOS	8530/3: Inflammatory carcinoma	Undifferentiated; anaplastic; Grade IV	Left - origin of primary	Positive histology	Blank(s)	IIIB	Blank(s)	Blank(s)	Blank(s)	Blank(s)	Blank(s)	T4d	N0	M0	Blank(s)	Blank(s)	Blank(s)	RE	RE	Regional	Blank(s)	Blank(s)	41	Unknown or not applicable	None; diagnosed at autopsy	Surgery performed	Blank(s)	Blank(s)	Blank(s)	Blank(s)	998	730	0	0	10	10	98	0	0	0	Blank(s)	988	3	0	0
Unknown	79	Female	White	C50.9-Breast, NOS	8530/3: Inflammatory carcinoma	Unknown	Left - origin of primary	Positive histology	Blank(s)	IIIB	Blank(s)	Blank(s)	Blank(s)	Blank(s)	Blank(s)	T4d	N1	M0	Blank(s)	Blank(s)	Blank(s)	RE+RN	RE+RN	Regional	Blank(s)	Blank(s)	51	Unknown or not applicable	None; diagnosed at autopsy	Surgery performed	Blank(s)	Blank(s)	Blank(s)	Blank(s)	998	710	600	0	10	10	98	987	987	987	Blank(s)	988	3	0	0
Widowed	79	Female	White	C50.9-Breast, NOS	8530/3: Inflammatory carcinoma	Poorly differentiated; Grade III	Left - origin of primary	Positive histology	Blank(s)	IV	Blank(s)	Blank(s)	Blank(s)	Blank(s)	Blank(s)	T4d	N0	M1	Blank(s)	Blank(s)	Blank(s)	D	D	Distant	Blank(s)	Blank(s)	0	Unknown or not applicable	None; diagnosed at autopsy	Not recommended	Blank(s)	Blank(s)	Blank(s)	Blank(s)	999	710	0	40	10	20	98	0	0	0	Blank(s)	988	1	0	0
Widowed	77	Female	White	C50.4-Upper-outer quadrant of breast	8530/3: Inflammatory carcinoma	Unknown	Left - origin of primary	Positive histology	Blank(s)	IV	Blank(s)	Blank(s)	Blank(s)	Blank(s)	Blank(s)	T4d	NX	M1	Blank(s)	Blank(s)	Blank(s)	D	D	Distant	Blank(s)	Blank(s)	22	Unknown or not applicable	None; diagnosed at autopsy	Surgery performed	Blank(s)	Blank(s)	Blank(s)	Blank(s)	8	730	999	44	20	20	95	987	987	40	Blank(s)	988	1	1	0
Widowed	78	Female	White	C50.4-Upper-outer quadrant of breast	8530/3: Inflammatory carcinoma	Unknown	Right - origin of primary	Positive exfoliative cytology, no positive histology	Blank(s)	IV	Blank(s)	Blank(s)	Blank(s)	Blank(s)	Blank(s)	T4d	NX	M1	Blank(s)	Blank(s)	Blank(s)	D	D	Distant	Blank(s)	Blank(s)	0	Unknown or not applicable	None; diagnosed at autopsy	Not recommended	Blank(s)	Blank(s)	Blank(s)	Blank(s)	35	710	999	40	998	998	98	987	987	987	Blank(s)	988	0	0	1
Widowed	78	Female	Black	C50.9-Breast, NOS	8530/3: Inflammatory carcinoma	Unknown	Right - origin of primary	Positive histology	Blank(s)	IV	Blank(s)	Blank(s)	Blank(s)	Blank(s)	Blank(s)	T4d	N0	M1	Blank(s)	Blank(s)	Blank(s)	D	D	Distant	Blank(s)	Blank(s)	0	Unknown or not applicable	None; diagnosed at autopsy	Not recommended	Blank(s)	Blank(s)	Blank(s)	Blank(s)	998	710	0	40	20	20	98	0	0	0	Blank(s)	988	0	0	0
Widowed	80	Female	White	C50.9-Breast, NOS	8530/3: Inflammatory carcinoma	Poorly differentiated; Grade III	Left - origin of primary	Positive histology	Blank(s)	IV	Blank(s)	Blank(s)	Blank(s)	Blank(s)	Blank(s)	T4d	N2a	M1	Blank(s)	Blank(s)	Blank(s)	D	D	Distant	Blank(s)	Blank(s)	52	Unknown or not applicable	None; diagnosed at autopsy	Surgery performed	Blank(s)	Blank(s)	Blank(s)	Blank(s)	176	730	600	44	20	20	8	987	987	0	Blank(s)	988	6	6	0
Divorced	79	Female	White	C50.9-Breast, NOS	8530/3: Inflammatory carcinoma	Unknown	Left - origin of primary	Positive histology	Blank(s)	IIIB	Blank(s)	Blank(s)	Blank(s)	Blank(s)	Blank(s)	T4d	N1	M0	Blank(s)	Blank(s)	Blank(s)	RE+RN	RE+RN	Regional	Blank(s)	Blank(s)	0	Unknown or not applicable	None; diagnosed at autopsy	Not recommended, contraindicated due to other cond; autopsy only (1973-2002)	Blank(s)	Blank(s)	Blank(s)	Blank(s)	998	730	600	0	20	20	98	987	987	0	Blank(s)	988	1	0	0
Widowed	82	Female	White	C50.9-Breast, NOS	8530/3: Inflammatory carcinoma	Unknown	Right - origin of primary	Positive histology	IIIB	IIIB	Blank(s)	Blank(s)	T4d	N0	M0	T4d	N0	M0	Blank(s)	Blank(s)	Blank(s)	RE	RE	Regional	Blank(s)	Blank(s)	51	Unknown or not applicable	None; diagnosed at autopsy	Surgery performed	Blank(s)	Blank(s)	Blank(s)	Blank(s)	999	750	0	0	20	998	98	0	0	0	998	988	1	0	0
Unknown	77	Female	Unknown	C50.1-Central portion of breast	8530/3: Inflammatory carcinoma	Moderately differentiated; Grade II	Right - origin of primary	Positive histology	Blank(s)	IIIB	Blank(s)	Blank(s)	Blank(s)	Blank(s)	Blank(s)	T4d	N0	M0	Blank(s)	Blank(s)	Blank(s)	RE	RE	Regional	Blank(s)	Blank(s)	51	Unknown or not applicable	None; diagnosed at autopsy	Surgery performed	Blank(s)	Blank(s)	Blank(s)	Blank(s)	20	710	0	0	10	10	0	0	0	0	Blank(s)	988	3	3	0
Widowed	77	Female	White	C50.9-Breast, NOS	8530/3: Inflammatory carcinoma	Unknown	Right - origin of primary	Positive histology	Blank(s)	IIIB	Blank(s)	Blank(s)	Blank(s)	Blank(s)	Blank(s)	T4d	N2a	M0	Blank(s)	Blank(s)	Blank(s)	RE+RN	RE+RN	Regional	Blank(s)	Blank(s)	51	Unknown or not applicable	None; diagnosed at autopsy	Surgery performed	Blank(s)	Blank(s)	Blank(s)	Blank(s)	998	730	250	0	20	20	5	987	987	0	Blank(s)	988	5	6	0
Widowed	76	Female	Black	C50.9-Breast, NOS	8530/3: Inflammatory carcinoma	Unknown	Left - origin of primary	Clinical diagnosis only	Blank(s)	IIINOS	Blank(s)	Blank(s)	Blank(s)	Blank(s)	Blank(s)	T4d	NX	M0	Blank(s)	Blank(s)	Blank(s)	RE	RE	Regional	Blank(s)	Blank(s)	0	Unknown or not applicable	None; diagnosed at autopsy	Recommended but not performed, patient refused	Blank(s)	Blank(s)	Blank(s)	Blank(s)	998	730	999	0	999	999	98	987	987	987	Blank(s)	988	0	9	0
Unknown	79	Female	White	C50.4-Upper-outer quadrant of breast	8530/3: Inflammatory carcinoma	Poorly differentiated; Grade III	Right - origin of primary	Positive histology	Blank(s)	IV	Blank(s)	Blank(s)	Blank(s)	Blank(s)	Blank(s)	T4d	N1mi	M1	Blank(s)	Blank(s)	Blank(s)	D	D	Distant	Blank(s)	Blank(s)	51	Unknown or not applicable	None; diagnosed at autopsy	Surgery performed	Blank(s)	Blank(s)	Blank(s)	Blank(s)	60	710	130	40	20	20	1	987	987	50	Blank(s)	988	3	3	0
Single (never married)	78	Female	White	C50.9-Breast, NOS	8530/3: Inflammatory carcinoma	Undifferentiated; anaplastic; Grade IV	Right - origin of primary	Positive histology	Blank(s)	IIIB	Blank(s)	Blank(s)	Blank(s)	Blank(s)	Blank(s)	T4d	N1	M0	Blank(s)	Blank(s)	Blank(s)	RE+RN	RE+RN	Regional	Blank(s)	Blank(s)	80	Unknown or not applicable	None; diagnosed at autopsy	Surgery performed	Blank(s)	Blank(s)	Blank(s)	Blank(s)	998	710	600	0	20	20	98	987	987	0	Blank(s)	988	5	0	0
Widowed	82	Female	White	C50.8-Overlapping lesion of breast	8530/3: Inflammatory carcinoma	Unknown	Left - origin of primary	Positive histology	Blank(s)	IIINOS	Blank(s)	Blank(s)	Blank(s)	Blank(s)	Blank(s)	T4d	NX	M0	Blank(s)	Blank(s)	Blank(s)	RE	RE	Regional	Blank(s)	Blank(s)	51	Unknown or not applicable	None; diagnosed at autopsy	Surgery performed	Blank(s)	Blank(s)	Blank(s)	Blank(s)	998	730	999	0	999	999	99	987	987	0	Blank(s)	988	3	9	0
Widowed	78	Female	White	C50.8-Overlapping lesion of breast	8530/3: Inflammatory carcinoma	Unknown	Right - origin of primary	Positive histology	Blank(s)	IV	Blank(s)	Blank(s)	Blank(s)	Blank(s)	Blank(s)	T4d	N1	M1	Blank(s)	Blank(s)	Blank(s)	D	D	Distant	Blank(s)	Blank(s)	0	Unknown or not applicable	None; diagnosed at autopsy	Not recommended	Blank(s)	Blank(s)	Blank(s)	Blank(s)	998	730	600	10	998	998	98	987	987	987	Blank(s)	988	Blank(s)	Blank(s)	Blank(s)
Married (including common law)	77	Female	White	C50.9-Breast, NOS	8530/3: Inflammatory carcinoma	Poorly differentiated; Grade III	Right - origin of primary	Positive histology	Blank(s)	IIIB	Blank(s)	Blank(s)	Blank(s)	Blank(s)	Blank(s)	T4d	N2a	M0	Blank(s)	Blank(s)	Blank(s)	RE+RN	RE+RN	Regional	Blank(s)	Blank(s)	51	Unknown or not applicable	None; diagnosed at autopsy	Surgery performed	Blank(s)	Blank(s)	Blank(s)	Blank(s)	60	710	250	0	20	20	4	987	987	30	Blank(s)	988	Blank(s)	Blank(s)	Blank(s)
Divorced	81	Female	White	C50.9-Breast, NOS	8530/3: Inflammatory carcinoma	Moderately differentiated; Grade II	Left - origin of primary	Positive histology	Blank(s)	IIIB	Blank(s)	Blank(s)	Blank(s)	Blank(s)	Blank(s)	T4d	N0	M0	Blank(s)	Blank(s)	Blank(s)	RE	RE	Regional	Blank(s)	Blank(s)	0	Unknown or not applicable	None; diagnosed at autopsy	Recommended but not performed, patient refused	Blank(s)	Blank(s)	Blank(s)	Blank(s)	10	710	0	0	10	10	0	0	0	0	Blank(s)	988	1	1	0
Unknown	79	Female	White	C50.8-Overlapping lesion of breast	8530/3: Inflammatory carcinoma	Poorly differentiated; Grade III	Left - origin of primary	Positive histology	Blank(s)	IV	Blank(s)	Blank(s)	Blank(s)	Blank(s)	Blank(s)	T4d	N2b	M1	Blank(s)	Blank(s)	Blank(s)	D	D	Distant	Blank(s)	Blank(s)	0	Unknown or not applicable	None; diagnosed at autopsy	Recommended but not performed, unknown reason	Blank(s)	Blank(s)	Blank(s)	Blank(s)	30	710	770	44	20	20	98	987	987	0	Blank(s)	988	1	0	0
Unknown	81	Female	White	C50.9-Breast, NOS	8530/3: Inflammatory carcinoma	Unknown	Left - origin of primary	Positive histology	Blank(s)	UNK Stage	Blank(s)	Blank(s)	Blank(s)	Blank(s)	Blank(s)	T4d	NX	MX	Blank(s)	Blank(s)	Blank(s)	RE	RE	Regional	Blank(s)	Blank(s)	0	Unknown or not applicable	None; diagnosed at autopsy	Not recommended	Blank(s)	Blank(s)	Blank(s)	Blank(s)	999	710	999	99	999	999	98	987	987	987	Blank(s)	988	1	9	9
Widowed	80	Female	White	C50.9-Breast, NOS	8530/3: Inflammatory carcinoma	Poorly differentiated; Grade III	Right - origin of primary	Positive histology	Blank(s)	IIIB	Blank(s)	Blank(s)	Blank(s)	Blank(s)	Blank(s)	T4d	N0	M0	Blank(s)	Blank(s)	Blank(s)	RE	RE	Regional	Blank(s)	Blank(s)	51	Unknown or not applicable	None; diagnosed at autopsy	Surgery performed	Blank(s)	Blank(s)	Blank(s)	Blank(s)	28	710	0	0	20	20	98	0	0	0	Blank(s)	988	5	1	1
Widowed	77	Female	Black	C50.9-Breast, NOS	8530/3: Inflammatory carcinoma	Unknown	Right - origin of primary	Positive histology	Blank(s)	IV	Blank(s)	Blank(s)	Blank(s)	Blank(s)	Blank(s)	T4d	N1	M1	Blank(s)	Blank(s)	Blank(s)	D	D	Distant	Blank(s)	Blank(s)	0	Unknown or not applicable	None; diagnosed at autopsy	Not recommended	Blank(s)	Blank(s)	Blank(s)	Blank(s)	80	730	600	50	10	10	98	987	987	0	Blank(s)	988	1	0	0
Married (including common law)	77	Female	White	C50.5-Lower-outer quadrant of breast	8530/3: Inflammatory carcinoma	Unknown	Left - origin of primary	Positive histology	Blank(s)	IIIC	Blank(s)	Blank(s)	Blank(s)	Blank(s)	Blank(s)	T4d	N3a	M0	Blank(s)	Blank(s)	Blank(s)	RE+RN	RE+RN	Regional	Blank(s)	Blank(s)	51	Unknown or not applicable	None; diagnosed at autopsy	Surgery performed	Blank(s)	Blank(s)	Blank(s)	Blank(s)	999	730	500	0	10	20	14	987	987	60	Blank(s)	988	Blank(s)	Blank(s)	Blank(s)
Widowed	77	Female	White	C50.4-Upper-outer quadrant of breast	8530/3: Inflammatory carcinoma	Poorly differentiated; Grade III	Right - origin of primary	Positive histology	Blank(s)	IIIB	Blank(s)	Blank(s)	Blank(s)	Blank(s)	Blank(s)	T4d	N1	M0	Blank(s)	Blank(s)	Blank(s)	RE+RN	RE+RN	Regional	Blank(s)	Blank(s)	22	Unknown or not applicable	None; diagnosed at autopsy	Surgery performed	Blank(s)	Blank(s)	Blank(s)	Blank(s)	80	710	600	0	20	20	98	987	987	0	Blank(s)	988	3	0	0
Married (including common law)	78	Female	White	C50.9-Breast, NOS	8530/3: Inflammatory carcinoma	Unknown	Left - origin of primary	Clinical diagnosis only	Blank(s)	UNK Stage	Blank(s)	Blank(s)	Blank(s)	Blank(s)	Blank(s)	T4d	NX	MX	Blank(s)	Blank(s)	Blank(s)	RE	RE	Regional	Blank(s)	Blank(s)	0	Unknown or not applicable	None; diagnosed at autopsy	Recommended but not performed, patient refused	Blank(s)	Blank(s)	Blank(s)	Blank(s)	998	710	999	99	999	999	98	987	987	987	Blank(s)	988	0	9	9
Unknown	79	Female	White	C50.9-Breast, NOS	8530/3: Inflammatory carcinoma	Moderately differentiated; Grade II	Right - origin of primary	Positive histology	Blank(s)	UNK Stage	Blank(s)	Blank(s)	Blank(s)	Blank(s)	Blank(s)	T4d	N1	MX	Blank(s)	Blank(s)	Blank(s)	RE+RN	RE+RN	Regional	Blank(s)	Blank(s)	0	Unknown or not applicable	None; diagnosed at autopsy	Not recommended	Blank(s)	Blank(s)	Blank(s)	Blank(s)	999	710	600	99	10	20	98	987	987	0	Blank(s)	988	1	0	0
Married (including common law)	78	Female	White	C50.8-Overlapping lesion of breast	8530/3: Inflammatory carcinoma	Poorly differentiated; Grade III	Right - origin of primary	Positive histology	Blank(s)	IIIC	Blank(s)	Blank(s)	Blank(s)	Blank(s)	Blank(s)	T4d	N3a	M0	Blank(s)	Blank(s)	Blank(s)	RE+RN	RE+RN	Regional	Blank(s)	Blank(s)	50	Unknown or not applicable	None; diagnosed at autopsy	Surgery performed	Blank(s)	Blank(s)	Blank(s)	Blank(s)	40	710	500	0	20	10	11	987	987	30	Blank(s)	988	6	6	0
Widowed	78	Female	White	C50.9-Breast, NOS	8530/3: Inflammatory carcinoma	Unknown	Left - origin of primary	Positive histology	Blank(s)	UNK Stage	Blank(s)	Blank(s)	Blank(s)	Blank(s)	Blank(s)	T4d	NX	MX	Blank(s)	Blank(s)	Blank(s)	RE	RE	Regional	Blank(s)	Blank(s)	22	Unknown or not applicable	None; diagnosed at autopsy	Surgery performed	Blank(s)	Blank(s)	Blank(s)	Blank(s)	999	710	999	99	998	998	99	987	987	0	Blank(s)	988	9	9	9
Divorced	77	Female	White	C50.8-Overlapping lesion of breast	8530/3: Inflammatory carcinoma	Poorly differentiated; Grade III	Left - origin of primary	Positive histology	Blank(s)	IIIB	Blank(s)	Blank(s)	Blank(s)	Blank(s)	Blank(s)	T4d	N1a	M0	Blank(s)	Blank(s)	Blank(s)	RE+RN	RE+RN	Regional	Blank(s)	Blank(s)	51	Unknown or not applicable	None; diagnosed at autopsy	Surgery performed	Blank(s)	Blank(s)	Blank(s)	Blank(s)	100	730	520	0	20	20	3	987	987	0	Blank(s)	988	3	3	0
Widowed	81	Female	Other (American Indian/AK Native, Asian/Pacific Islander)	C50.1-Central portion of breast	8530/3: Inflammatory carcinoma	Unknown	Right - origin of primary	Positive histology	IIIB	IIIB	Blank(s)	Blank(s)	T4d	N1	M0	T4d	N1	M0	Blank(s)	Blank(s)	Blank(s)	RE+RN	RE+RN	Regional	Blank(s)	Blank(s)	0	Unknown or not applicable	None; diagnosed at autopsy	Not recommended	Blank(s)	Blank(s)	Blank(s)	Blank(s)	55	750	255	0	999	999	98	987	987	987	998	988	1	0	0
Married (including common law)	81	Female	White	C50.9-Breast, NOS	8530/3: Inflammatory carcinoma	Poorly differentiated; Grade III	Left - origin of primary	Positive histology	IIIC	IIIC	Blank(s)	Blank(s)	T4d	N3a	M0	T4d	N3a	M0	Blank(s)	Blank(s)	Blank(s)	RE+RN	RE+RN	Regional	Blank(s)	Blank(s)	52	Unknown or not applicable	None; diagnosed at autopsy	Surgery performed	Blank(s)	Blank(s)	Blank(s)	Blank(s)	15	750	250	0	20	20	13	987	987	0	80	988	5	6	0
Married (including common law)	76	Female	White	C50.6-Axillary tail of breast	8530/3: Inflammatory carcinoma	Unknown	Left - origin of primary	Positive histology	Blank(s)	IV	Blank(s)	Blank(s)	Blank(s)	Blank(s)	Blank(s)	T4d	N3c	M1	Blank(s)	Blank(s)	Blank(s)	D	D	Distant	Blank(s)	Blank(s)	23	Unknown or not applicable	None; diagnosed at autopsy	Surgery performed	Blank(s)	Blank(s)	Blank(s)	Blank(s)	999	710	800	40	10	20	98	987	987	0	Blank(s)	988	1	0	0
Widowed	78	Female	White	C50.2-Upper-inner quadrant of breast	8530/3: Inflammatory carcinoma	Poorly differentiated; Grade III	Left - origin of primary	Positive histology	Blank(s)	IIIB	Blank(s)	Blank(s)	Blank(s)	Blank(s)	Blank(s)	T4d	N2a	M0	Blank(s)	Blank(s)	Blank(s)	RE+RN	RE+RN	Regional	Blank(s)	Blank(s)	22	Unknown or not applicable	None; diagnosed at autopsy	Surgery performed	Blank(s)	Blank(s)	Blank(s)	Blank(s)	21	710	250	0	20	20	5	987	987	0	Blank(s)	988	3	3	0
Widowed	80	Female	White	C50.9-Breast, NOS	8530/3: Inflammatory carcinoma	Poorly differentiated; Grade III	Right - origin of primary	Positive histology	Blank(s)	IIIB	Blank(s)	Blank(s)	Blank(s)	Blank(s)	Blank(s)	T4d	N0(i-)	M0	Blank(s)	Blank(s)	Blank(s)	RE	RE	Regional	Blank(s)	Blank(s)	51	Unknown or not applicable	None; diagnosed at autopsy	Surgery performed	Blank(s)	Blank(s)	Blank(s)	Blank(s)	998	730	0	0	20	20	0	1	1	0	Blank(s)	988	6	6	0
Widowed	80	Female	Black	C50.4-Upper-outer quadrant of breast	8530/3: Inflammatory carcinoma	Moderately differentiated; Grade II	Left - origin of primary	Positive histology	Blank(s)	IIIB	Blank(s)	Blank(s)	Blank(s)	Blank(s)	Blank(s)	T4d	N2a	M0	Blank(s)	Blank(s)	Blank(s)	RE+RN	RE+RN	Regional	Blank(s)	Blank(s)	53	Unknown or not applicable	None; diagnosed at autopsy	Surgery performed	Blank(s)	Blank(s)	Blank(s)	Blank(s)	998	710	250	0	10	10	6	987	987	0	Blank(s)	988	5	6	0
Single (never married)	78	Female	Black	C50.3-Lower-inner quadrant of breast	8530/3: Inflammatory carcinoma	Poorly differentiated; Grade III	Right - origin of primary	Positive histology	Blank(s)	IIIB	Blank(s)	Blank(s)	Blank(s)	Blank(s)	Blank(s)	T4d	N1	M0	Blank(s)	Blank(s)	Blank(s)	RE+RN	RE+RN	Regional	Blank(s)	Blank(s)	41	Unknown or not applicable	None; diagnosed at autopsy	Surgery performed	Blank(s)	Blank(s)	Blank(s)	Blank(s)	998	710	260	0	10	10	95	987	987	0	Blank(s)	988	5	1	0
Married (including common law)	77	Female	White	C50.8-Overlapping lesion of breast	8530/3: Inflammatory carcinoma	Poorly differentiated; Grade III	Left - origin of primary	Positive histology	Blank(s)	IIIB	Blank(s)	Blank(s)	Blank(s)	Blank(s)	Blank(s)	T4d	N0(i-)	M0	Blank(s)	Blank(s)	Blank(s)	RE	RE	Regional	Blank(s)	Blank(s)	51	Unknown or not applicable	None; diagnosed at autopsy	Surgery performed	Blank(s)	Blank(s)	Blank(s)	Blank(s)	50	710	0	0	20	20	0	1	0	0	Blank(s)	988	3	3	0
Widowed	78	Female	White	C50.9-Breast, NOS	8530/3: Inflammatory carcinoma	Unknown	Left - origin of primary	Positive histology	Blank(s)	IIIC	Blank(s)	Blank(s)	Blank(s)	Blank(s)	Blank(s)	T4d	N3a	M0	Blank(s)	Blank(s)	Blank(s)	RE+RN	RE+RN	Regional	Blank(s)	Blank(s)	51	Unknown or not applicable	None; diagnosed at autopsy	Surgery performed	Blank(s)	Blank(s)	Blank(s)	Blank(s)	23	710	600	0	20	20	13	987	987	0	Blank(s)	988	5	6	0
Widowed	75	Female	White	C50.9-Breast, NOS	8530/3: Inflammatory carcinoma	Poorly differentiated; Grade III	Left - origin of primary	Positive histology	Blank(s)	IIIC	Blank(s)	Blank(s)	Blank(s)	Blank(s)	Blank(s)	T4d	N3a	M0	Blank(s)	Blank(s)	Blank(s)	RE+RN	RE+RN	Regional	Blank(s)	Blank(s)	51	Unknown or not applicable	None; diagnosed at autopsy	Surgery performed	Blank(s)	Blank(s)	Blank(s)	Blank(s)	998	710	600	0	20	20	21	987	987	0	Blank(s)	988	5	6	0
Widowed	81	Female	White	C50.9-Breast, NOS	8530/3: Inflammatory carcinoma	Unknown	Left - origin of primary	Positive histology	IV	IV	Blank(s)	Blank(s)	T4d	NX	M1	T4d	NX	M1	Blank(s)	Blank(s)	Blank(s)	D	D	Distant	Blank(s)	Blank(s)	0	Unknown or not applicable	None; diagnosed at autopsy	Not recommended	Blank(s)	Blank(s)	Blank(s)	Blank(s)	998	750	999	40	999	999	98	987	987	0	999	988	1	0	1
Married (including common law)	77	Female	White	C50.1-Central portion of breast	8530/3: Inflammatory carcinoma	Undifferentiated; anaplastic; Grade IV	Left - origin of primary	Positive histology	Blank(s)	IIIB	Blank(s)	Blank(s)	Blank(s)	Blank(s)	Blank(s)	T4d	N1	M0	Blank(s)	Blank(s)	Blank(s)	RE+RN	RE+RN	Regional	Blank(s)	Blank(s)	20	Unknown or not applicable	None; diagnosed at autopsy	Surgery performed	Blank(s)	Blank(s)	Blank(s)	Blank(s)	31	710	255	0	20	20	98	987	987	30	Blank(s)	988	3	0	0
Widowed	82	Female	Black	C50.9-Breast, NOS	8530/3: Inflammatory carcinoma	Poorly differentiated; Grade III	Right - origin of primary	Positive histology	IIIB	IIIB	Blank(s)	Blank(s)	T4d	N0	M0	T4d	N0	M0	Blank(s)	Blank(s)	Blank(s)	RE	RE	Regional	Blank(s)	Blank(s)	41	Unknown or not applicable	None; diagnosed at autopsy	Surgery performed	Blank(s)	Blank(s)	Blank(s)	Blank(s)	10	750	0	0	20	20	98	0	0	0	999	988	3	3	0
Widowed	76	Female	White	C50.1-Central portion of breast	8530/3: Inflammatory carcinoma	Well differentiated; Grade I	Right - origin of primary	Positive histology	Blank(s)	IIIB	Blank(s)	Blank(s)	Blank(s)	Blank(s)	Blank(s)	T4d	N1a	M0	Blank(s)	Blank(s)	Blank(s)	RE+RN	RE+RN	Regional	Blank(s)	Blank(s)	41	Unknown or not applicable	None; diagnosed at autopsy	Surgery performed	Blank(s)	Blank(s)	Blank(s)	Blank(s)	998	710	250	0	10	10	1	987	987	987	Blank(s)	988	5	6	0
Divorced	77	Female	White	C50.9-Breast, NOS	8530/3: Inflammatory carcinoma	Moderately differentiated; Grade II	Left - origin of primary	Positive histology	Blank(s)	IIIB	Blank(s)	Blank(s)	Blank(s)	Blank(s)	Blank(s)	T4d	N1a	M0	Blank(s)	Blank(s)	Blank(s)	RE+RN	RE+RN	Regional	Blank(s)	Blank(s)	51	Unknown or not applicable	None; diagnosed at autopsy	Surgery performed	Blank(s)	Blank(s)	Blank(s)	Blank(s)	24	710	600	0	20	20	1	987	987	30	Blank(s)	988	6	6	0
Divorced	79	Female	White	C50.9-Breast, NOS	8530/3: Inflammatory carcinoma	Unknown	Left - origin of primary	Positive histology	Blank(s)	IIINOS	Blank(s)	Blank(s)	Blank(s)	Blank(s)	Blank(s)	T4d	NX	M0	Blank(s)	Blank(s)	Blank(s)	RE	RE	Regional	Blank(s)	Blank(s)	0	Unknown or not applicable	None; diagnosed at autopsy	Not recommended	Blank(s)	Blank(s)	Blank(s)	Blank(s)	999	710	999	0	20	20	98	987	987	987	Blank(s)	988	0	0	0
Single (never married)	79	Female	White	C50.8-Overlapping lesion of breast	8530/3: Inflammatory carcinoma	Moderately differentiated; Grade II	Right - origin of primary	Positive histology	Blank(s)	IV	Blank(s)	Blank(s)	Blank(s)	Blank(s)	Blank(s)	T4d	N2a	M1	Blank(s)	Blank(s)	Blank(s)	D	D	Distant	Blank(s)	Blank(s)	0	Unknown or not applicable	None; diagnosed at autopsy	Not recommended	Blank(s)	Blank(s)	Blank(s)	Blank(s)	998	730	510	50	10	10	98	987	987	0	Blank(s)	988	1	0	0
Single (never married)	79	Female	White	C50.9-Breast, NOS	8530/3: Inflammatory carcinoma	Moderately differentiated; Grade II	Right - origin of primary	Positive histology	Blank(s)	IIIB	Blank(s)	Blank(s)	Blank(s)	Blank(s)	Blank(s)	T4d	N2a	M0	Blank(s)	Blank(s)	Blank(s)	RE+RN	RE+RN	Regional	Blank(s)	Blank(s)	51	Unknown or not applicable	None; diagnosed at autopsy	Surgery performed	Blank(s)	Blank(s)	Blank(s)	Blank(s)	45	730	600	0	20	20	4	987	987	20	Blank(s)	988	6	3	0
Married (including common law)	80	Female	Other (American Indian/AK Native, Asian/Pacific Islander)	C50.9-Breast, NOS	8530/3: Inflammatory carcinoma	Poorly differentiated; Grade III	Right - origin of primary	Positive histology	Blank(s)	IIIB	Blank(s)	Blank(s)	Blank(s)	Blank(s)	Blank(s)	T4d	N1	M0	Blank(s)	Blank(s)	Blank(s)	RE+RN	RE+RN	Regional	Blank(s)	Blank(s)	0	Unknown or not applicable	None; diagnosed at autopsy	Not recommended	Blank(s)	Blank(s)	Blank(s)	Blank(s)	999	710	600	0	10	20	95	987	987	60	Blank(s)	988	1	1	0
Widowed	77	Female	White	C50.8-Overlapping lesion of breast	8530/3: Inflammatory carcinoma	Poorly differentiated; Grade III	Left - origin of primary	Positive histology	Blank(s)	UNK Stage	Blank(s)	Blank(s)	Blank(s)	Blank(s)	Blank(s)	T4d	N3a	MX	Blank(s)	Blank(s)	Blank(s)	RE+RN	RE+RN	Regional	Blank(s)	Blank(s)	51	Unknown or not applicable	None; diagnosed at autopsy	Surgery performed	Blank(s)	Blank(s)	Blank(s)	Blank(s)	140	730	250	99	20	20	15	987	987	30	Blank(s)	988	3	3	0
Married (including common law)	75	Female	White	C50.9-Breast, NOS	8530/3: Inflammatory carcinoma	Poorly differentiated; Grade III	Right - origin of primary	Positive histology	Blank(s)	IV	Blank(s)	Blank(s)	Blank(s)	Blank(s)	Blank(s)	T4d	N1a	M1	Blank(s)	Blank(s)	Blank(s)	D	D	Distant	Blank(s)	Blank(s)	51	Unknown or not applicable	None; diagnosed at autopsy	Surgery performed	Blank(s)	Blank(s)	Blank(s)	Blank(s)	998	730	600	40	20	20	1	987	987	0	Blank(s)	988	5	6	0
Widowed	80	Female	White	C50.9-Breast, NOS	8530/3: Inflammatory carcinoma	Moderately differentiated; Grade II	Left - origin of primary	Positive histology	Blank(s)	IV	Blank(s)	Blank(s)	Blank(s)	Blank(s)	Blank(s)	T4d	N1	M1	Blank(s)	Blank(s)	Blank(s)	D	D	Distant	Blank(s)	Blank(s)	22	Unknown or not applicable	None; diagnosed at autopsy	Surgery performed	Blank(s)	Blank(s)	Blank(s)	Blank(s)	998	730	600	40	10	10	98	987	987	987	Blank(s)	988	3	0	0
Divorced	76	Female	White	C50.9-Breast, NOS	8530/3: Inflammatory carcinoma	Unknown	Left - origin of primary	Positive histology	Blank(s)	IIINOS	Blank(s)	Blank(s)	Blank(s)	Blank(s)	Blank(s)	T4d	NX	M0	Blank(s)	Blank(s)	Blank(s)	RE	RE	Regional	Blank(s)	Blank(s)	0	Unknown or not applicable	None; diagnosed at autopsy	Not recommended	Blank(s)	Blank(s)	Blank(s)	Blank(s)	998	730	999	0	10	10	98	987	987	0	Blank(s)	988	1	0	0
Married (including common law)	78	Female	White	C50.4-Upper-outer quadrant of breast	8530/3: Inflammatory carcinoma	Poorly differentiated; Grade III	Left - origin of primary	Positive histology	Blank(s)	IIIB	Blank(s)	Blank(s)	Blank(s)	Blank(s)	Blank(s)	T4d	N2NOS	M0	Blank(s)	Blank(s)	Blank(s)	RE+RN	RE+RN	Regional	Blank(s)	Blank(s)	41	Unknown or not applicable	None; diagnosed at autopsy	Surgery performed	Blank(s)	Blank(s)	Blank(s)	Blank(s)	40	730	620	0	20	20	2	987	987	0	Blank(s)	988	3	3	0
Married (including common law)	77	Female	White	C50.9-Breast, NOS	8530/3: Inflammatory carcinoma	Moderately differentiated; Grade II	Left - origin of primary	Positive histology	Blank(s)	IV	Blank(s)	Blank(s)	Blank(s)	Blank(s)	Blank(s)	T4d	NX	M1	Blank(s)	Blank(s)	Blank(s)	D	D	Distant	Blank(s)	Blank(s)	0	Unknown or not applicable	None; diagnosed at autopsy	Not recommended	Blank(s)	Blank(s)	Blank(s)	Blank(s)	998	730	999	40	20	20	98	987	987	0	Blank(s)	988	1	0	0
Widowed	77	Female	White	C50.9-Breast, NOS	8530/3: Inflammatory carcinoma	Unknown	Left - origin of primary	Unknown	Blank(s)	UNK Stage	Blank(s)	Blank(s)	Blank(s)	Blank(s)	Blank(s)	T4d	NX	MX	Blank(s)	Blank(s)	Blank(s)	RE	RE	Regional	Blank(s)	Blank(s)	99	Unknown or not applicable	None; diagnosed at autopsy	Unknown; death certificate; or autopsy only (2003+)	Blank(s)	Blank(s)	Blank(s)	Blank(s)	999	710	999	99	999	999	99	987	987	987	Blank(s)	988	9	9	9
Married (including common law)	76	Female	White	C50.9-Breast, NOS	8530/3: Inflammatory carcinoma	Poorly differentiated; Grade III	Left - origin of primary	Positive histology	Blank(s)	IIIB	Blank(s)	Blank(s)	Blank(s)	Blank(s)	Blank(s)	T4d	N0	M0	Blank(s)	Blank(s)	Blank(s)	RE	RE	Regional	Blank(s)	Blank(s)	22	Unknown or not applicable	None; diagnosed at autopsy	Surgery performed	Blank(s)	Blank(s)	Blank(s)	Blank(s)	998	710	0	0	10	20	0	0	0	20	Blank(s)	988	3	3	0
Widowed	76	Female	White	C50.3-Lower-inner quadrant of breast	8530/3: Inflammatory carcinoma	Poorly differentiated; Grade III	Left - origin of primary	Positive histology	Blank(s)	IIIC	Blank(s)	Blank(s)	Blank(s)	Blank(s)	Blank(s)	T4d	N3a	M0	Blank(s)	Blank(s)	Blank(s)	D	RE+RN	Regional	Blank(s)	Blank(s)	51	Unknown or not applicable	None; diagnosed at autopsy	Surgery performed	Blank(s)	Blank(s)	Blank(s)	Blank(s)	100	730	750	0	20	20	10	987	987	0	Blank(s)	988	3	3	0
Widowed	74	Female	White	C50.4-Upper-outer quadrant of breast	8530/3: Inflammatory carcinoma	Poorly differentiated; Grade III	Right - origin of primary	Positive histology	Blank(s)	IIIB	Blank(s)	Blank(s)	Blank(s)	Blank(s)	Blank(s)	T4d	N2a	M0	Blank(s)	Blank(s)	Blank(s)	RE+RN	RE+RN	Regional	Blank(s)	Blank(s)	51	Unknown or not applicable	None; diagnosed at autopsy	Surgery performed	Blank(s)	Blank(s)	Blank(s)	Blank(s)	80	730	600	0	10	10	6	987	987	0	Blank(s)	988	3	3	0
Unknown	80	Female	White	C50.9-Breast, NOS	8530/3: Inflammatory carcinoma	Unknown	Right - origin of primary	Clinical diagnosis only	IV	IV	Blank(s)	Blank(s)	T4d	N3c	M1	T4d	N3c	M1	Blank(s)	Blank(s)	Blank(s)	D	D	Distant	Blank(s)	Blank(s)	0	Unknown or not applicable	None; diagnosed at autopsy	Not recommended	Blank(s)	Blank(s)	Blank(s)	Blank(s)	999	750	800	50	999	999	95	987	987	987	999	988	0	1	0
Married (including common law)	76	Female	White	C50.5-Lower-outer quadrant of breast	8530/3: Inflammatory carcinoma	Well differentiated; Grade I	Right - origin of primary	Positive histology	Blank(s)	IIIC	Blank(s)	Blank(s)	Blank(s)	Blank(s)	Blank(s)	T4d	N3a	M0	Blank(s)	Blank(s)	Blank(s)	D	RE+RN	Regional	Blank(s)	Blank(s)	51	Unknown or not applicable	None; diagnosed at autopsy	Surgery performed	Blank(s)	Blank(s)	Blank(s)	Blank(s)	995	710	750	0	10	30	1	987	987	50	Blank(s)	988	5	5	0
Unknown	75	Female	White	C50.9-Breast, NOS	8530/3: Inflammatory carcinoma	Unknown	Left - origin of primary	Positive histology	Blank(s)	IIIB	Blank(s)	Blank(s)	Blank(s)	Blank(s)	Blank(s)	T4d	N0	M0	Blank(s)	Blank(s)	Blank(s)	RE	RE	Regional	Blank(s)	Blank(s)	99	Unknown or not applicable	Unknown; death certificate only	Unknown; death certificate; or autopsy only (2003+)	Blank(s)	Blank(s)	Blank(s)	Blank(s)	999	710	0	0	999	999	98	0	0	0	Blank(s)	988	1	0	9
Widowed	79	Female	White	C50.9-Breast, NOS	8530/3: Inflammatory carcinoma	Poorly differentiated; Grade III	Right - origin of primary	Positive histology	Blank(s)	IV	Blank(s)	Blank(s)	Blank(s)	Blank(s)	Blank(s)	T4d	N0	M1	Blank(s)	Blank(s)	Blank(s)	D	D	Distant	Blank(s)	Blank(s)	0	Unknown or not applicable	None; diagnosed at autopsy	Not recommended	Blank(s)	Blank(s)	Blank(s)	Blank(s)	999	710	0	40	10	20	98	0	0	0	Blank(s)	988	1	0	1
Married (including common law)	75	Female	White	C50.1-Central portion of breast	8530/3: Inflammatory carcinoma	Moderately differentiated; Grade II	Right - origin of primary	Positive histology	Blank(s)	IIIB	Blank(s)	Blank(s)	Blank(s)	Blank(s)	Blank(s)	T4d	N1a	M0	Blank(s)	Blank(s)	Blank(s)	RE+RN	RE+RN	Regional	Blank(s)	Blank(s)	51	Unknown or not applicable	None; diagnosed at autopsy	Surgery performed	Blank(s)	Blank(s)	Blank(s)	Blank(s)	70	730	500	0	10	10	1	987	987	50	Blank(s)	988	6	6	0
Divorced	75	Female	White	C50.3-Lower-inner quadrant of breast	8530/3: Inflammatory carcinoma	Poorly differentiated; Grade III	Left - origin of primary	Positive histology	Blank(s)	IIIB	Blank(s)	Blank(s)	Blank(s)	Blank(s)	Blank(s)	T4d	N0(i-)	M0	Blank(s)	Blank(s)	Blank(s)	RE	RE	Regional	Blank(s)	Blank(s)	20	Unknown or not applicable	None; diagnosed at autopsy	Surgery performed	Blank(s)	Blank(s)	Blank(s)	Blank(s)	999	710	0	0	20	20	0	1	1	0	Blank(s)	988	3	3	1
Widowed	76	Female	White	C50.9-Breast, NOS	8530/3: Inflammatory carcinoma	Unknown	Left - origin of primary	Positive histology	Blank(s)	UNK Stage	Blank(s)	Blank(s)	Blank(s)	Blank(s)	Blank(s)	T4d	NX	MX	Blank(s)	Blank(s)	Blank(s)	RE	RE	Regional	Blank(s)	Blank(s)	22	Unknown or not applicable	None; diagnosed at autopsy	Surgery performed	Blank(s)	Blank(s)	Blank(s)	Blank(s)	999	730	999	99	10	10	98	987	987	0	Blank(s)	988	3	0	0
Married (including common law)	78	Female	White	C50.9-Breast, NOS	8530/3: Inflammatory carcinoma	Unknown	Left - origin of primary	Positive histology	Blank(s)	IV	Blank(s)	Blank(s)	Blank(s)	Blank(s)	Blank(s)	T4d	N1	M1	Blank(s)	Blank(s)	Blank(s)	D	D	Distant	Blank(s)	Blank(s)	0	Unknown or not applicable	Non-primary surgical procedure to distant lymph node(s)	Not recommended	Blank(s)	Blank(s)	Blank(s)	Blank(s)	998	710	600	40	20	20	95	987	987	987	Blank(s)	988	1	1	1
Married (including common law)	81	Female	Other (American Indian/AK Native, Asian/Pacific Islander)	C50.9-Breast, NOS	8530/3: Inflammatory carcinoma	Poorly differentiated; Grade III	Right - origin of primary	Positive histology	IV	IV	Blank(s)	Blank(s)	T4d	N1	M1	T4d	N1	M1	Blank(s)	Blank(s)	Blank(s)	D	D	Distant	Blank(s)	Blank(s)	0	Unknown or not applicable	None; diagnosed at autopsy	Not recommended	Blank(s)	Blank(s)	Blank(s)	Blank(s)	998	730	600	50	20	20	98	987	987	987	999	988	1	0	0
Widowed	79	Female	White	C50.9-Breast, NOS	8530/3: Inflammatory carcinoma	Unknown	Left - origin of primary	Positive histology	Blank(s)	UNK Stage	Blank(s)	Blank(s)	Blank(s)	Blank(s)	Blank(s)	T4d	NX	MX	Blank(s)	Blank(s)	Blank(s)	RE	RE	Regional	Blank(s)	Blank(s)	0	Unknown or not applicable	None; diagnosed at autopsy	Not recommended	Blank(s)	Blank(s)	Blank(s)	Blank(s)	999	750	999	99	20	20	99	987	987	987	Blank(s)	988	9	9	9
Widowed	74	Female	White	C50.9-Breast, NOS	8530/3: Inflammatory carcinoma	Unknown	Bilateral, single primary	Positive histology	Blank(s)	IV	Blank(s)	Blank(s)	Blank(s)	Blank(s)	Blank(s)	T4d	NX	M1	Blank(s)	Blank(s)	Blank(s)	D	D	Distant	Blank(s)	Blank(s)	0	Unknown or not applicable	None; diagnosed at autopsy	Not recommended	Blank(s)	Blank(s)	Blank(s)	Blank(s)	999	710	999	40	10	20	98	987	987	0	Blank(s)	988	Blank(s)	Blank(s)	Blank(s)
Widowed	79	Female	White	C50.9-Breast, NOS	8530/3: Inflammatory carcinoma	Poorly differentiated; Grade III	Right - origin of primary	Positive histology	Blank(s)	IIIB	Blank(s)	Blank(s)	Blank(s)	Blank(s)	Blank(s)	T4d	N1a	M0	Blank(s)	Blank(s)	Blank(s)	RE+RN	RE+RN	Regional	Blank(s)	Blank(s)	51	Unknown or not applicable	None; diagnosed at autopsy	Surgery performed	Blank(s)	Blank(s)	Blank(s)	Blank(s)	70	710	250	0	10	10	1	987	987	20	Blank(s)	988	6	6	0
Widowed	76	Female	White	C50.8-Overlapping lesion of breast	8530/3: Inflammatory carcinoma	Unknown	Right - origin of primary	Positive histology	Blank(s)	IIIB	Blank(s)	Blank(s)	Blank(s)	Blank(s)	Blank(s)	T4d	N0	M0	Blank(s)	Blank(s)	Blank(s)	RE	RE	Regional	Blank(s)	Blank(s)	41	Unknown or not applicable	None; diagnosed at autopsy	Surgery performed	Blank(s)	Blank(s)	Blank(s)	Blank(s)	998	730	0	0	20	20	0	0	0	50	Blank(s)	988	5	6	0
Divorced	79	Female	White	C50.9-Breast, NOS	8530/3: Inflammatory carcinoma	Poorly differentiated; Grade III	Left - origin of primary	Positive histology	Blank(s)	IIIB	Blank(s)	Blank(s)	Blank(s)	Blank(s)	Blank(s)	T4d	N1a	M0	Blank(s)	Blank(s)	Blank(s)	RE+RN	RE+RN	Regional	Blank(s)	Blank(s)	41	Unknown or not applicable	None; diagnosed at autopsy	Surgery performed	Blank(s)	Blank(s)	Blank(s)	Blank(s)	80	710	250	0	10	10	2	987	987	30	Blank(s)	988	3	3	0
Single (never married)	80	Female	Black	C50.9-Breast, NOS	8530/3: Inflammatory carcinoma	Poorly differentiated; Grade III	Left - origin of primary	Positive histology	Blank(s)	IV	Blank(s)	Blank(s)	Blank(s)	Blank(s)	Blank(s)	T4d	NX	M1	Blank(s)	Blank(s)	Blank(s)	D	D	Distant	Blank(s)	Blank(s)	0	Unknown or not applicable	None; diagnosed at autopsy	Not recommended	Blank(s)	Blank(s)	Blank(s)	Blank(s)	998	725	999	50	20	20	98	987	987	0	Blank(s)	988	1	0	0
Unknown	76	Female	Black	C50.9-Breast, NOS	8530/3: Inflammatory carcinoma	Unknown	Right - origin of primary	Positive histology	Blank(s)	IIIB	Blank(s)	Blank(s)	Blank(s)	Blank(s)	Blank(s)	T4d	N0	M0	Blank(s)	Blank(s)	Blank(s)	RE	RE	Regional	Blank(s)	Blank(s)	0	Unknown or not applicable	None; diagnosed at autopsy	Not recommended	Blank(s)	Blank(s)	Blank(s)	Blank(s)	999	710	0	0	10	10	98	0	0	0	Blank(s)	988	1	0	0
Married (including common law)	77	Female	White	C50.9-Breast, NOS	8530/3: Inflammatory carcinoma	Poorly differentiated; Grade III	Left - origin of primary	Positive histology	Blank(s)	IV	Blank(s)	Blank(s)	Blank(s)	Blank(s)	Blank(s)	T4d	N3c	M1	Blank(s)	Blank(s)	Blank(s)	D	D	Distant	Blank(s)	Blank(s)	41	Unknown or not applicable	None; diagnosed at autopsy	Surgery performed	Blank(s)	Blank(s)	Blank(s)	Blank(s)	998	730	800	10	20	20	1	987	987	987	Blank(s)	988	0	1	0
Single (never married)	80	Female	White	C50.1-Central portion of breast	8530/3: Inflammatory carcinoma	Unknown	Right - origin of primary	Clinical diagnosis only	Blank(s)	IV	Blank(s)	Blank(s)	Blank(s)	Blank(s)	Blank(s)	T4d	NX	M1	Blank(s)	Blank(s)	Blank(s)	D	D	Distant	Blank(s)	Blank(s)	0	Unknown or not applicable	None; diagnosed at autopsy	Not recommended	Blank(s)	Blank(s)	Blank(s)	Blank(s)	37	750	999	40	999	999	98	987	987	987	Blank(s)	988	0	0	0
Married (including common law)	79	Female	White	C50.8-Overlapping lesion of breast	8530/3: Inflammatory carcinoma	Unknown	Left - origin of primary	Positive histology	Blank(s)	IIIC	Blank(s)	Blank(s)	Blank(s)	Blank(s)	Blank(s)	T4d	N3a	M0	Blank(s)	Blank(s)	Blank(s)	RE+RN	RE+RN	Regional	Blank(s)	Blank(s)	61	Unknown or not applicable	None; diagnosed at autopsy	Surgery performed	Blank(s)	Blank(s)	Blank(s)	Blank(s)	36	710	600	0	10	10	14	987	987	20	Blank(s)	988	6	6	0
Widowed	75	Female	White	C50.9-Breast, NOS	8530/3: Inflammatory carcinoma	Unknown	Left - origin of primary	Positive microscopic confirm, method not specified	Blank(s)	IIIC	Blank(s)	Blank(s)	Blank(s)	Blank(s)	Blank(s)	T4d	N3a	M0	Blank(s)	Blank(s)	Blank(s)	RE+RN	RE+RN	Regional	Blank(s)	Blank(s)	51	Unknown or not applicable	None; diagnosed at autopsy	Surgery performed	Blank(s)	Blank(s)	Blank(s)	Blank(s)	998	710	260	0	10	10	15	987	987	0	Blank(s)	988	3	3	0
Widowed	80	Female	Black	C50.9-Breast, NOS	8530/3: Inflammatory carcinoma	Poorly differentiated; Grade III	Right - origin of primary	Positive histology	Blank(s)	IV	Blank(s)	Blank(s)	Blank(s)	Blank(s)	Blank(s)	T4d	N2a	M1	Blank(s)	Blank(s)	Blank(s)	D	D	Distant	Blank(s)	Blank(s)	0	Unknown or not applicable	None; diagnosed at autopsy	Not recommended	Blank(s)	Blank(s)	Blank(s)	Blank(s)	998	710	510	10	20	20	95	987	987	0	Blank(s)	988	1	1	0
Married (including common law)	77	Female	White	C50.2-Upper-inner quadrant of breast	8530/3: Inflammatory carcinoma	Poorly differentiated; Grade III	Right - origin of primary	Positive histology	Blank(s)	IIIB	Blank(s)	Blank(s)	Blank(s)	Blank(s)	Blank(s)	T4d	N1a	M0	Blank(s)	Blank(s)	Blank(s)	RE+RN	RE+RN	Regional	Blank(s)	Blank(s)	51	Unknown or not applicable	None; diagnosed at autopsy	Surgery performed	Blank(s)	Blank(s)	Blank(s)	Blank(s)	18	710	250	0	20	20	1	987	987	30	Blank(s)	988	3	3	0
Single (never married)	79	Female	White	C50.9-Breast, NOS	8530/3: Inflammatory carcinoma	Moderately differentiated; Grade II	Right - origin of primary	Positive histology	Blank(s)	IIINOS	Blank(s)	Blank(s)	Blank(s)	Blank(s)	Blank(s)	T4d	NX	M0	Blank(s)	Blank(s)	Blank(s)	RE	RE	Regional	Blank(s)	Blank(s)	0	Unknown or not applicable	None; diagnosed at autopsy	Not recommended	Blank(s)	Blank(s)	Blank(s)	Blank(s)	998	710	999	0	20	20	98	987	987	0	Blank(s)	988	1	0	0
Single (never married)	77	Female	White	C50.9-Breast, NOS	8530/3: Inflammatory carcinoma	Poorly differentiated; Grade III	Right - origin of primary	Positive histology	Blank(s)	IIIB	Blank(s)	Blank(s)	Blank(s)	Blank(s)	Blank(s)	T4d	N0	M0	Blank(s)	Blank(s)	Blank(s)	RE	RE	Regional	Blank(s)	Blank(s)	61	Unknown or not applicable	None; diagnosed at autopsy	Surgery performed	Blank(s)	Blank(s)	Blank(s)	Blank(s)	998	730	0	0	10	10	98	0	0	0	Blank(s)	988	3	0	0
Widowed	77	Female	White	C50.9-Breast, NOS	8530/3: Inflammatory carcinoma	Poorly differentiated; Grade III	Left - origin of primary	Positive histology	Blank(s)	IIIB	Blank(s)	Blank(s)	Blank(s)	Blank(s)	Blank(s)	T4d	N1	M0	Blank(s)	Blank(s)	Blank(s)	RE+RN	RE+RN	Regional	Blank(s)	Blank(s)	51	Unknown or not applicable	None; diagnosed at autopsy	Surgery performed	Blank(s)	Blank(s)	Blank(s)	Blank(s)	150	710	600	0	20	20	2	987	987	987	Blank(s)	988	5	5	0
Widowed	73	Female	White	C50.9-Breast, NOS	8530/3: Inflammatory carcinoma	Poorly differentiated; Grade III	Right - origin of primary	Positive histology	Blank(s)	IIIC	Blank(s)	Blank(s)	Blank(s)	Blank(s)	Blank(s)	T4d	N3a	M0	Blank(s)	Blank(s)	Blank(s)	RE+RN	RE+RN	Regional	Blank(s)	Blank(s)	51	Unknown or not applicable	None; diagnosed at autopsy	Surgery performed	Blank(s)	Blank(s)	Blank(s)	Blank(s)	998	730	600	0	20	20	30	987	987	987	Blank(s)	988	6	6	0
Widowed	74	Female	White	C50.5-Lower-outer quadrant of breast	8530/3: Inflammatory carcinoma	Unknown	Left - origin of primary	Positive histology	Blank(s)	IV	Blank(s)	Blank(s)	Blank(s)	Blank(s)	Blank(s)	T4d	N1	M1	Blank(s)	Blank(s)	Blank(s)	D	D	Distant	Blank(s)	Blank(s)	0	Unknown or not applicable	None; diagnosed at autopsy	Not recommended	Blank(s)	Blank(s)	Blank(s)	Blank(s)	80	710	260	40	998	998	98	987	987	0	Blank(s)	988	1	0	3
Unknown	73	Female	White	C50.9-Breast, NOS	8530/3: Inflammatory carcinoma	Unknown	Left - origin of primary	Positive histology	Blank(s)	IIIC	Blank(s)	Blank(s)	Blank(s)	Blank(s)	Blank(s)	T4d	N3a	M0	Blank(s)	Blank(s)	Blank(s)	RE+RN	RE+RN	Regional	Blank(s)	Blank(s)	51	Unknown or not applicable	None; diagnosed at autopsy	Surgery performed	Blank(s)	Blank(s)	Blank(s)	Blank(s)	87	710	500	0	10	10	23	987	987	0	Blank(s)	988	3	3	0
Divorced	80	Female	White	C50.9-Breast, NOS	8530/3: Inflammatory carcinoma	Moderately differentiated; Grade II	Left - origin of primary	Positive histology	IIIB	IIIB	Blank(s)	Blank(s)	T4d	N0	M0	T4d	N0	M0	Blank(s)	Blank(s)	Blank(s)	RE	RE	Regional	Blank(s)	Blank(s)	0	Unknown or not applicable	None; diagnosed at autopsy	Not recommended	Blank(s)	Blank(s)	Blank(s)	Blank(s)	998	730	0	0	20	20	98	0	0	0	999	988	1	0	0
Married (including common law)	78	Female	White	C50.1-Central portion of breast	8530/3: Inflammatory carcinoma	Moderately differentiated; Grade II	Right - origin of primary	Positive histology	Blank(s)	IIIC	Blank(s)	Blank(s)	Blank(s)	Blank(s)	Blank(s)	T4d	N3a	M0	Blank(s)	Blank(s)	Blank(s)	RE+RN	RE+RN	Regional	Blank(s)	Blank(s)	51	Unknown or not applicable	None; diagnosed at autopsy	Surgery performed	Blank(s)	Blank(s)	Blank(s)	Blank(s)	70	710	250	0	10	20	15	987	987	50	Blank(s)	988	3	3	0
Widowed	79	Female	White	C50.0-Nipple	8530/3: Inflammatory carcinoma	Poorly differentiated; Grade III	Right - origin of primary	Positive histology	IIIB	IIIB	Blank(s)	Blank(s)	T4d	N0	M0	T4d	N0	M0	Blank(s)	Blank(s)	Blank(s)	RE	RE	Regional	Blank(s)	Blank(s)	51	Unknown or not applicable	None; diagnosed at autopsy	Surgery performed	Blank(s)	Blank(s)	Blank(s)	Blank(s)	50	750	0	0	10	10	0	0	0	0	30	988	3	3	0
Married (including common law)	77	Female	White	C50.1-Central portion of breast	8530/3: Inflammatory carcinoma	Moderately differentiated; Grade II	Right - origin of primary	Positive histology	Blank(s)	IIIB	Blank(s)	Blank(s)	Blank(s)	Blank(s)	Blank(s)	T4d	N2a	M0	Blank(s)	Blank(s)	Blank(s)	RE+RN	RE+RN	Regional	Blank(s)	Blank(s)	52	Unknown or not applicable	None; diagnosed at autopsy	Surgery performed	Blank(s)	Blank(s)	Blank(s)	Blank(s)	70	710	250	0	20	20	6	987	987	50	Blank(s)	988	5	6	0
Unknown	76	Female	White	C50.8-Overlapping lesion of breast	8530/3: Inflammatory carcinoma	Moderately differentiated; Grade II	Right - origin of primary	Positive histology	Blank(s)	UNK Stage	Blank(s)	Blank(s)	Blank(s)	Blank(s)	Blank(s)	T4d	N0	MX	Blank(s)	Blank(s)	Blank(s)	RE	RE	Regional	Blank(s)	Blank(s)	0	Unknown or not applicable	None; diagnosed at autopsy	Recommended but not performed, unknown reason	Blank(s)	Blank(s)	Blank(s)	Blank(s)	999	710	0	99	10	10	98	0	0	60	Blank(s)	988	1	0	9
Widowed	75	Female	White	C50.4-Upper-outer quadrant of breast	8530/3: Inflammatory carcinoma	Poorly differentiated; Grade III	Left - origin of primary	Positive histology	Blank(s)	IIIC	Blank(s)	Blank(s)	Blank(s)	Blank(s)	Blank(s)	T4d	N3a	M0	Blank(s)	Blank(s)	Blank(s)	RE+RN	RE+RN	Regional	Blank(s)	Blank(s)	51	Unknown or not applicable	None; diagnosed at autopsy	Surgery performed	Blank(s)	Blank(s)	Blank(s)	Blank(s)	60	710	250	0	10	10	15	987	987	0	Blank(s)	988	3	3	0
Widowed	75	Female	Black	C50.4-Upper-outer quadrant of breast	8530/3: Inflammatory carcinoma	Poorly differentiated; Grade III	Right - origin of primary	Positive histology	Blank(s)	IIIB	Blank(s)	Blank(s)	Blank(s)	Blank(s)	Blank(s)	T4d	N1a	M0	Blank(s)	Blank(s)	Blank(s)	RE+RN	RE+RN	Regional	Blank(s)	Blank(s)	51	Unknown or not applicable	None; diagnosed at autopsy	Surgery performed	Blank(s)	Blank(s)	Blank(s)	Blank(s)	65	710	500	0	10	10	1	987	987	0	Blank(s)	988	3	3	0
Married (including common law)	74	Female	White	C50.9-Breast, NOS	8530/3: Inflammatory carcinoma	Moderately differentiated; Grade II	Left - origin of primary	Positive histology	Blank(s)	IV	Blank(s)	Blank(s)	Blank(s)	Blank(s)	Blank(s)	T4d	N0	M1	Blank(s)	Blank(s)	Blank(s)	D	D	Distant	Blank(s)	Blank(s)	41	Unknown or not applicable	None; diagnosed at autopsy	Surgery performed	Blank(s)	Blank(s)	Blank(s)	Blank(s)	25	710	0	44	10	20	0	0	0	0	Blank(s)	988	3	3	0
Married (including common law)	74	Female	White	C50.9-Breast, NOS	8530/3: Inflammatory carcinoma	Moderately differentiated; Grade II	Left - origin of primary	Positive histology	Blank(s)	IV	Blank(s)	Blank(s)	Blank(s)	Blank(s)	Blank(s)	T4d	NX	M1	Blank(s)	Blank(s)	Blank(s)	D	D	Distant	Blank(s)	Blank(s)	22	Unknown or not applicable	None; diagnosed at autopsy	Surgery performed	Blank(s)	Blank(s)	Blank(s)	Blank(s)	998	730	999	44	10	10	98	987	987	50	Blank(s)	988	3	9	0
Divorced	74	Female	Black	C50.4-Upper-outer quadrant of breast	8530/3: Inflammatory carcinoma	Unknown	Right - origin of primary	Positive histology	Blank(s)	IIIB	Blank(s)	Blank(s)	Blank(s)	Blank(s)	Blank(s)	T4d	N0(i-)	M0	Blank(s)	Blank(s)	Blank(s)	RE	RE	Regional	Blank(s)	Blank(s)	51	Unknown or not applicable	None; diagnosed at autopsy	Surgery performed	Blank(s)	Blank(s)	Blank(s)	Blank(s)	70	730	0	0	999	999	0	1	0	0	Blank(s)	988	5	6	0
Single (never married)	73	Female	Other (American Indian/AK Native, Asian/Pacific Islander)	C50.4-Upper-outer quadrant of breast	8530/3: Inflammatory carcinoma	Unknown	Left - origin of primary	Positive exfoliative cytology, no positive histology	Blank(s)	IIIB	Blank(s)	Blank(s)	Blank(s)	Blank(s)	Blank(s)	T4d	N1	M0	Blank(s)	Blank(s)	Blank(s)	RE+RN	RE+RN	Regional	Blank(s)	Blank(s)	0	Unknown or not applicable	None; diagnosed at autopsy	Not recommended	Blank(s)	Blank(s)	Blank(s)	Blank(s)	40	710	600	0	20	20	98	987	987	987	Blank(s)	988	1	0	0
Widowed	77	Female	White	C50.9-Breast, NOS	8530/3: Inflammatory carcinoma	Moderately differentiated; Grade II	Left - origin of primary	Positive histology	Blank(s)	IIIB	Blank(s)	Blank(s)	Blank(s)	Blank(s)	Blank(s)	T4d	N0	M0	Blank(s)	Blank(s)	Blank(s)	RE	RE	Regional	Blank(s)	Blank(s)	0	Unknown or not applicable	None; diagnosed at autopsy	Not recommended	Blank(s)	Blank(s)	Blank(s)	Blank(s)	999	730	0	0	10	10	98	0	0	987	Blank(s)	988	1	0	0
Married (including common law)	74	Female	White	C50.9-Breast, NOS	8530/3: Inflammatory carcinoma	Poorly differentiated; Grade III	Left - origin of primary	Positive microscopic confirm, method not specified	Blank(s)	IIINOS	Blank(s)	Blank(s)	Blank(s)	Blank(s)	Blank(s)	T4d	NX	M0	Blank(s)	Blank(s)	Blank(s)	RE	RE	Regional	Blank(s)	Blank(s)	0	Unknown or not applicable	None; diagnosed at autopsy	Recommended but not performed, unknown reason	Blank(s)	Blank(s)	Blank(s)	Blank(s)	2	710	999	0	20	20	98	987	987	0	Blank(s)	988	1	9	0
Widowed	74	Female	White	C50.4-Upper-outer quadrant of breast	8530/3: Inflammatory carcinoma	Moderately differentiated; Grade II	Right - origin of primary	Positive histology	Blank(s)	IIIB	Blank(s)	Blank(s)	Blank(s)	Blank(s)	Blank(s)	T4d	N1	M0	Blank(s)	Blank(s)	Blank(s)	RE+RN	RE+RN	Regional	Blank(s)	Blank(s)	0	Unknown or not applicable	None; diagnosed at autopsy	Not recommended	Blank(s)	Blank(s)	Blank(s)	Blank(s)	999	710	600	0	20	20	98	987	987	987	Blank(s)	988	1	0	0
Married (including common law)	75	Female	White	C50.8-Overlapping lesion of breast	8530/3: Inflammatory carcinoma	Poorly differentiated; Grade III	Left - origin of primary	Positive histology	Blank(s)	IIIC	Blank(s)	Blank(s)	Blank(s)	Blank(s)	Blank(s)	T4d	N3a	M0	Blank(s)	Blank(s)	Blank(s)	RE+RN	RE+RN	Regional	Blank(s)	Blank(s)	51	Unknown or not applicable	None; diagnosed at autopsy	Surgery performed	Blank(s)	Blank(s)	Blank(s)	Blank(s)	998	710	520	0	20	20	20	987	987	0	Blank(s)	988	3	3	0
Single (never married)	75	Female	White	C50.9-Breast, NOS	8530/3: Inflammatory carcinoma	Poorly differentiated; Grade III	Right - origin of primary	Positive histology	Blank(s)	IIIB	Blank(s)	Blank(s)	Blank(s)	Blank(s)	Blank(s)	T4d	N2a	M0	Blank(s)	Blank(s)	Blank(s)	RE+RN	RE+RN	Regional	Blank(s)	Blank(s)	0	Unknown or not applicable	None; diagnosed at autopsy	Not recommended	Blank(s)	Blank(s)	Blank(s)	Blank(s)	39	730	500	0	10	20	5	987	987	0	Blank(s)	988	Blank(s)	Blank(s)	Blank(s)
Married (including common law)	74	Female	White	C50.4-Upper-outer quadrant of breast	8530/3: Inflammatory carcinoma	Poorly differentiated; Grade III	Right - origin of primary	Positive histology	Blank(s)	IIIB	Blank(s)	Blank(s)	Blank(s)	Blank(s)	Blank(s)	T4d	N1a	M0	Blank(s)	Blank(s)	Blank(s)	RE+RN	RE+RN	Regional	Blank(s)	Blank(s)	51	Unknown or not applicable	None; diagnosed at autopsy	Surgery performed	Blank(s)	Blank(s)	Blank(s)	Blank(s)	999	710	250	0	20	20	3	987	987	0	Blank(s)	988	5	6	1
Married (including common law)	78	Female	Other (American Indian/AK Native, Asian/Pacific Islander)	C50.1-Central portion of breast	8530/3: Inflammatory carcinoma	Poorly differentiated; Grade III	Left - origin of primary	Positive histology	Blank(s)	IIIC	Blank(s)	Blank(s)	Blank(s)	Blank(s)	Blank(s)	T4d	N3a	M0	Blank(s)	Blank(s)	Blank(s)	RE+RN	RE+RN	Regional	Blank(s)	Blank(s)	51	Unknown or not applicable	None; diagnosed at autopsy	Surgery performed	Blank(s)	Blank(s)	Blank(s)	Blank(s)	110	730	250	0	10	10	16	987	987	20	Blank(s)	988	3	3	0
Single (never married)	72	Female	White	C50.9-Breast, NOS	8530/3: Inflammatory carcinoma	Unknown	Left - origin of primary	Positive histology	Blank(s)	UNK Stage	Blank(s)	Blank(s)	Blank(s)	Blank(s)	Blank(s)	T4d	NX	MX	Blank(s)	Blank(s)	Blank(s)	RE	RE	Regional	Blank(s)	Blank(s)	80	Unknown or not applicable	None; diagnosed at autopsy	Surgery performed	Blank(s)	Blank(s)	Blank(s)	Blank(s)	998	730	999	99	999	999	99	987	987	0	Blank(s)	988	3	3	9
Married (including common law)	73	Female	White	C50.4-Upper-outer quadrant of breast	8530/3: Inflammatory carcinoma	Moderately differentiated; Grade II	Right - origin of primary	Positive histology	Blank(s)	IIIB	Blank(s)	Blank(s)	Blank(s)	Blank(s)	Blank(s)	T4d	N2a	M0	Blank(s)	Blank(s)	Blank(s)	RE+RN	RE+RN	Regional	Blank(s)	Blank(s)	41	Unknown or not applicable	None; diagnosed at autopsy	Surgery performed	Blank(s)	Blank(s)	Blank(s)	Blank(s)	998	710	250	0	999	999	6	987	987	0	Blank(s)	988	3	3	0
Married (including common law)	78	Female	White	C50.9-Breast, NOS	8530/3: Inflammatory carcinoma	Unknown	Right - origin of primary	Positive histology	Blank(s)	UNK Stage	Blank(s)	Blank(s)	Blank(s)	Blank(s)	Blank(s)	T4d	NX	MX	Blank(s)	Blank(s)	Blank(s)	RE	RE	Regional	Blank(s)	Blank(s)	0	Unknown or not applicable	None; diagnosed at autopsy	Not recommended	Blank(s)	Blank(s)	Blank(s)	Blank(s)	999	710	999	99	10	10	98	987	987	0	Blank(s)	988	1	9	9
Married (including common law)	77	Female	White	C50.6-Axillary tail of breast	8530/3: Inflammatory carcinoma	Poorly differentiated; Grade III	Left - origin of primary	Positive histology	Blank(s)	IIIB	Blank(s)	Blank(s)	Blank(s)	Blank(s)	Blank(s)	T4d	N0	M0	Blank(s)	Blank(s)	Blank(s)	RE	RE	Regional	Blank(s)	Blank(s)	22	Unknown or not applicable	None; diagnosed at autopsy	Surgery performed	Blank(s)	Blank(s)	Blank(s)	Blank(s)	27	710	0	0	10	20	0	0	0	0	Blank(s)	988	3	3	0
Widowed	73	Female	White	C50.9-Breast, NOS	8530/3: Inflammatory carcinoma	Unknown	Left - origin of primary	Positive histology	Blank(s)	IIIB	Blank(s)	Blank(s)	Blank(s)	Blank(s)	Blank(s)	T4d	N2a	M0	Blank(s)	Blank(s)	Blank(s)	RE+RN	RE+RN	Regional	Blank(s)	Blank(s)	51	Unknown or not applicable	None; diagnosed at autopsy	Surgery performed	Blank(s)	Blank(s)	Blank(s)	Blank(s)	98	710	600	0	10	10	7	987	987	30	Blank(s)	988	3	3	1
Widowed	77	Female	White	C50.9-Breast, NOS	8530/3: Inflammatory carcinoma	Unknown	Right - origin of primary	Positive histology	Blank(s)	IIIC	Blank(s)	Blank(s)	Blank(s)	Blank(s)	Blank(s)	T4d	N3NOS	M0	Blank(s)	Blank(s)	Blank(s)	RE+RN	RE+RN	Regional	Blank(s)	Blank(s)	52	Unknown or not applicable	None; diagnosed at autopsy	Surgery performed	Blank(s)	Blank(s)	Blank(s)	Blank(s)	999	710	820	0	998	998	14	987	987	60	Blank(s)	988	6	6	0
Widowed	75	Female	White	C50.9-Breast, NOS	8530/3: Inflammatory carcinoma	Unknown	Left - origin of primary	Positive histology	Blank(s)	IV	Blank(s)	Blank(s)	Blank(s)	Blank(s)	Blank(s)	T4d	NX	M1	Blank(s)	Blank(s)	Blank(s)	D	D	Distant	Blank(s)	Blank(s)	0	Unknown or not applicable	None; diagnosed at autopsy	Not recommended	Blank(s)	Blank(s)	Blank(s)	Blank(s)	998	730	999	40	10	10	98	987	987	987	Blank(s)	988	1	0	0
Widowed	73	Female	White	C50.9-Breast, NOS	8530/3: Inflammatory carcinoma	Poorly differentiated; Grade III	Left - origin of primary	Positive histology	Blank(s)	IIIB	Blank(s)	Blank(s)	Blank(s)	Blank(s)	Blank(s)	T4d	N1	M0	Blank(s)	Blank(s)	Blank(s)	RE+RN	RE+RN	Regional	Blank(s)	Blank(s)	51	Unknown or not applicable	None; diagnosed at autopsy	Surgery performed	Blank(s)	Blank(s)	Blank(s)	Blank(s)	35	710	600	0	20	20	97	987	987	0	Blank(s)	988	5	5	0
Widowed	73	Female	White	C50.9-Breast, NOS	8530/3: Inflammatory carcinoma	Unknown	Left - origin of primary	Positive histology	Blank(s)	IIIB	Blank(s)	Blank(s)	Blank(s)	Blank(s)	Blank(s)	T4d	N1	M0	Blank(s)	Blank(s)	Blank(s)	RE+RN	RE+RN	Regional	Blank(s)	Blank(s)	0	Unknown or not applicable	None; diagnosed at autopsy	Not recommended	Blank(s)	Blank(s)	Blank(s)	Blank(s)	999	710	260	0	20	20	98	987	987	987	Blank(s)	988	0	1	9
Divorced	78	Female	Black	C50.9-Breast, NOS	8530/3: Inflammatory carcinoma	Unknown	Right - origin of primary	Positive histology	Blank(s)	IV	Blank(s)	Blank(s)	Blank(s)	Blank(s)	Blank(s)	T4d	N1	M1	Blank(s)	Blank(s)	Blank(s)	D	D	Distant	Blank(s)	Blank(s)	0	Unknown or not applicable	None; diagnosed at autopsy	Not recommended	Blank(s)	Blank(s)	Blank(s)	Blank(s)	999	730	260	50	20	10	98	987	987	987	Blank(s)	988	1	0	3
Married (including common law)	74	Female	White	C50.8-Overlapping lesion of breast	8530/3: Inflammatory carcinoma	Moderately differentiated; Grade II	Left - origin of primary	Positive histology	Blank(s)	IIINOS	Blank(s)	Blank(s)	Blank(s)	Blank(s)	Blank(s)	T4d	NX	M0	Blank(s)	Blank(s)	Blank(s)	RE	RE	Regional	Blank(s)	Blank(s)	0	Unknown or not applicable	None; diagnosed at autopsy	Not recommended	Blank(s)	Blank(s)	Blank(s)	Blank(s)	999	710	999	0	20	20	98	987	987	0	Blank(s)	988	1	9	0
Widowed	73	Female	White	C50.9-Breast, NOS	8530/3: Inflammatory carcinoma	Poorly differentiated; Grade III	Right - origin of primary	Positive histology	Blank(s)	IIIC	Blank(s)	Blank(s)	Blank(s)	Blank(s)	Blank(s)	T4d	N3a	M0	Blank(s)	Blank(s)	Blank(s)	RE+RN	RE+RN	Regional	Blank(s)	Blank(s)	51	Unknown or not applicable	None; diagnosed at autopsy	Surgery performed	Blank(s)	Blank(s)	Blank(s)	Blank(s)	75	710	600	0	20	20	12	987	987	50	Blank(s)	988	Blank(s)	Blank(s)	Blank(s)
Married (including common law)	73	Female	White	C50.3-Lower-inner quadrant of breast	8530/3: Inflammatory carcinoma	Poorly differentiated; Grade III	Right - origin of primary	Positive histology	Blank(s)	IIIB	Blank(s)	Blank(s)	Blank(s)	Blank(s)	Blank(s)	T4d	N1	M0	Blank(s)	Blank(s)	Blank(s)	RE+RN	RE+RN	Regional	Blank(s)	Blank(s)	51	Unknown or not applicable	None; diagnosed at autopsy	Surgery performed	Blank(s)	Blank(s)	Blank(s)	Blank(s)	999	730	600	0	999	999	15	987	987	0	Blank(s)	988	5	5	0
Married (including common law)	75	Female	White	C50.9-Breast, NOS	8530/3: Inflammatory carcinoma	Unknown	Right - origin of primary	Positive histology	Blank(s)	UNK Stage	Blank(s)	Blank(s)	Blank(s)	Blank(s)	Blank(s)	T4d	N1	MX	Blank(s)	Blank(s)	Blank(s)	RE+RN	RE+RN	Regional	Blank(s)	Blank(s)	0	Unknown or not applicable	None; diagnosed at autopsy	Not recommended	Blank(s)	Blank(s)	Blank(s)	Blank(s)	998	710	600	99	10	20	98	987	987	987	Blank(s)	988	0	9	0
Widowed	73	Female	White	C50.4-Upper-outer quadrant of breast	8530/3: Inflammatory carcinoma	Well differentiated; Grade I	Right - origin of primary	Positive histology	Blank(s)	IIIB	Blank(s)	Blank(s)	Blank(s)	Blank(s)	Blank(s)	T4d	N1a	M0	Blank(s)	Blank(s)	Blank(s)	RE+RN	RE+RN	Regional	Blank(s)	Blank(s)	51	Unknown or not applicable	None; diagnosed at autopsy	Surgery performed	Blank(s)	Blank(s)	Blank(s)	Blank(s)	998	710	600	0	20	20	3	987	987	50	Blank(s)	988	3	3	0
Married (including common law)	72	Female	White	C50.9-Breast, NOS	8530/3: Inflammatory carcinoma	Unknown	Right - origin of primary	Positive histology	Blank(s)	IIIC	Blank(s)	Blank(s)	Blank(s)	Blank(s)	Blank(s)	T4d	N3a	M0	Blank(s)	Blank(s)	Blank(s)	RE+RN	RE+RN	Regional	Blank(s)	Blank(s)	51	Unknown or not applicable	None; diagnosed at autopsy	Surgery performed	Blank(s)	Blank(s)	Blank(s)	Blank(s)	70	730	250	0	20	10	12	987	987	987	Blank(s)	988	Blank(s)	Blank(s)	Blank(s)
Unknown	78	Female	White	C50.4-Upper-outer quadrant of breast	8530/3: Inflammatory carcinoma	Poorly differentiated; Grade III	Left - origin of primary	Positive histology	IIIB	IIIB	Blank(s)	Blank(s)	T4d	N0(i-)	M0	T4d	N0(i-)	M0	Blank(s)	Blank(s)	Blank(s)	RE	RE	Regional	Blank(s)	Blank(s)	41	Unknown or not applicable	None; diagnosed at autopsy	Surgery performed	Blank(s)	Blank(s)	Blank(s)	Blank(s)	999	750	0	0	20	20	0	1	1	0	999	988	5	6	0
Divorced	75	Female	White	C50.4-Upper-outer quadrant of breast	8530/3: Inflammatory carcinoma	Unknown	Left - origin of primary	Positive histology	Blank(s)	IIIB	Blank(s)	Blank(s)	Blank(s)	Blank(s)	Blank(s)	T4d	N1a	M0	Blank(s)	Blank(s)	Blank(s)	RE+RN	RE+RN	Regional	Blank(s)	Blank(s)	51	Unknown or not applicable	None; diagnosed at autopsy	Surgery performed	Blank(s)	Blank(s)	Blank(s)	Blank(s)	998	730	250	0	20	20	1	987	987	0	Blank(s)	988	5	6	0
Married (including common law)	75	Female	White	C50.8-Overlapping lesion of breast	8530/3: Inflammatory carcinoma	Poorly differentiated; Grade III	Left - origin of primary	Positive histology	Blank(s)	IIIB	Blank(s)	Blank(s)	Blank(s)	Blank(s)	Blank(s)	T4d	N1a	M0	Blank(s)	Blank(s)	Blank(s)	RE+RN	RE+RN	Regional	Blank(s)	Blank(s)	51	Unknown or not applicable	None; diagnosed at autopsy	Surgery performed	Blank(s)	Blank(s)	Blank(s)	Blank(s)	998	750	600	0	20	20	1	987	987	0	Blank(s)	988	5	3	0
Widowed	75	Female	White	C50.8-Overlapping lesion of breast	8530/3: Inflammatory carcinoma	Unknown	Left - origin of primary	Radiography without microscopic confirm	Blank(s)	IV	Blank(s)	Blank(s)	Blank(s)	Blank(s)	Blank(s)	T4d	N0	M1	Blank(s)	Blank(s)	Blank(s)	D	D	Distant	Blank(s)	Blank(s)	0	Unknown or not applicable	None; diagnosed at autopsy	Not recommended	Blank(s)	Blank(s)	Blank(s)	Blank(s)	26	710	0	44	998	998	98	0	0	0	Blank(s)	988	0	0	0
Widowed	76	Female	Black	C50.8-Overlapping lesion of breast	8530/3: Inflammatory carcinoma	Moderately differentiated; Grade II	Left - origin of primary	Positive histology	Blank(s)	IV	Blank(s)	Blank(s)	Blank(s)	Blank(s)	Blank(s)	T4d	N2b	M1	Blank(s)	Blank(s)	Blank(s)	D	D	Distant	Blank(s)	Blank(s)	51	Unknown or not applicable	None; diagnosed at autopsy	Surgery performed	Blank(s)	Blank(s)	Blank(s)	Blank(s)	30	730	740	44	20	20	98	987	987	0	Blank(s)	988	5	0	0
Married (including common law)	73	Female	White	C50.4-Upper-outer quadrant of breast	8530/3: Inflammatory carcinoma	Poorly differentiated; Grade III	Right - origin of primary	Positive histology	Blank(s)	IIIC	Blank(s)	Blank(s)	Blank(s)	Blank(s)	Blank(s)	T4d	N3a	M0	Blank(s)	Blank(s)	Blank(s)	RE+RN	RE+RN	Regional	Blank(s)	Blank(s)	51	Unknown or not applicable	None; diagnosed at autopsy	Surgery performed	Blank(s)	Blank(s)	Blank(s)	Blank(s)	55	710	520	0	20	20	84	987	987	0	Blank(s)	988	6	6	0
Widowed	77	Female	White	C50.9-Breast, NOS	8530/3: Inflammatory carcinoma	Moderately differentiated; Grade II	Right - origin of primary	Positive histology	Blank(s)	UNK Stage	Blank(s)	Blank(s)	Blank(s)	Blank(s)	Blank(s)	T4d	N3a	MX	Blank(s)	Blank(s)	Blank(s)	D	RE+RN	Regional	Blank(s)	Blank(s)	50	Unknown or not applicable	None; diagnosed at autopsy	Surgery performed	Blank(s)	Blank(s)	Blank(s)	Blank(s)	95	710	750	99	10	10	20	987	987	20	Blank(s)	988	3	3	0
Single (never married)	75	Female	White	C50.8-Overlapping lesion of breast	8530/3: Inflammatory carcinoma	Moderately differentiated; Grade II	Right - origin of primary	Positive histology	Blank(s)	IIIB	Blank(s)	Blank(s)	Blank(s)	Blank(s)	Blank(s)	T4d	N1	M0	Blank(s)	Blank(s)	Blank(s)	RE+RN	RE+RN	Regional	Blank(s)	Blank(s)	51	Unknown or not applicable	None; diagnosed at autopsy	Surgery performed	Blank(s)	Blank(s)	Blank(s)	Blank(s)	20	710	255	0	20	20	4	987	987	40	Blank(s)	988	5	5	0
Married (including common law)	75	Female	White	C50.9-Breast, NOS	8530/3: Inflammatory carcinoma	Moderately differentiated; Grade II	Left - origin of primary	Positive histology	Blank(s)	IIIB	Blank(s)	Blank(s)	Blank(s)	Blank(s)	Blank(s)	T4d	N2NOS	M0	Blank(s)	Blank(s)	Blank(s)	RE+RN	RE+RN	Regional	Blank(s)	Blank(s)	51	Unknown or not applicable	None; diagnosed at autopsy	Surgery performed	Blank(s)	Blank(s)	Blank(s)	Blank(s)	45	710	620	0	999	999	6	987	987	50	Blank(s)	988	6	6	0
Married (including common law)	77	Female	Black	C50.9-Breast, NOS	8530/3: Inflammatory carcinoma	Unknown	Left - origin of primary	Positive histology	Blank(s)	IV	Blank(s)	Blank(s)	Blank(s)	Blank(s)	Blank(s)	T4d	N1NOS	M1	Blank(s)	Blank(s)	Blank(s)	D	D	Distant	Blank(s)	Blank(s)	0	Unknown or not applicable	None; diagnosed at autopsy	Unknown; death certificate; or autopsy only (2003+)	Blank(s)	Blank(s)	Blank(s)	Blank(s)	998	710	250	44	999	999	97	987	987	0	Blank(s)	988	8	8	8
Widowed	76	Female	White	C50.9-Breast, NOS	8530/3: Inflammatory carcinoma	Unknown	Right - origin of primary	Positive histology	Blank(s)	IIIB	Blank(s)	Blank(s)	Blank(s)	Blank(s)	Blank(s)	T4d	N1a	M0	Blank(s)	Blank(s)	Blank(s)	RE+RN	RE+RN	Regional	Blank(s)	Blank(s)	51	Unknown or not applicable	None; diagnosed at autopsy	Surgery performed	Blank(s)	Blank(s)	Blank(s)	Blank(s)	999	710	250	0	20	20	1	987	987	987	Blank(s)	988	5	6	0
Widowed	72	Female	White	C50.9-Breast, NOS	8530/3: Inflammatory carcinoma	Unknown	Left - origin of primary	Positive exfoliative cytology, no positive histology	Blank(s)	IV	Blank(s)	Blank(s)	Blank(s)	Blank(s)	Blank(s)	T4d	N1	M1	Blank(s)	Blank(s)	Blank(s)	D	D	Distant	Blank(s)	Blank(s)	0	Unknown or not applicable	None; diagnosed at autopsy	Not recommended	Blank(s)	Blank(s)	Blank(s)	Blank(s)	998	710	600	50	20	20	98	987	987	0	Blank(s)	988	1	1	0
Divorced	72	Female	White	C50.9-Breast, NOS	8530/3: Inflammatory carcinoma	Unknown	Right - origin of primary	Positive histology	Blank(s)	UNK Stage	Blank(s)	Blank(s)	Blank(s)	Blank(s)	Blank(s)	T4d	N2a	MX	Blank(s)	Blank(s)	Blank(s)	RE+RN	RE+RN	Regional	Blank(s)	Blank(s)	51	Unknown or not applicable	None; diagnosed at autopsy	Surgery performed	Blank(s)	Blank(s)	Blank(s)	Blank(s)	29	710	250	99	10	10	5	987	987	0	Blank(s)	988	3	3	9
Widowed	77	Female	White	C50.5-Lower-outer quadrant of breast	8530/3: Inflammatory carcinoma	Poorly differentiated; Grade III	Right - origin of primary	Positive histology	IIIB	IIIB	Blank(s)	Blank(s)	T4d	N1	M0	T4d	N1	M0	Blank(s)	Blank(s)	Blank(s)	RE+RN	RE+RN	Regional	Blank(s)	Blank(s)	41	Unknown or not applicable	None; diagnosed at autopsy	Surgery performed	Blank(s)	Blank(s)	Blank(s)	Blank(s)	55	750	255	0	20	20	0	987	987	20	130	988	5	5	0
Married (including common law)	71	Female	White	C50.9-Breast, NOS	8530/3: Inflammatory carcinoma	Poorly differentiated; Grade III	Left - origin of primary	Positive histology	Blank(s)	IIIB	Blank(s)	Blank(s)	Blank(s)	Blank(s)	Blank(s)	T4d	N1NOS	M0	Blank(s)	Blank(s)	Blank(s)	RE+RN	RE+RN	Regional	Blank(s)	Blank(s)	50	Unknown or not applicable	None; diagnosed at autopsy	Surgery performed	Blank(s)	Blank(s)	Blank(s)	Blank(s)	998	710	260	0	10	10	3	987	987	0	Blank(s)	988	Blank(s)	Blank(s)	Blank(s)
Divorced	71	Female	White	C50.2-Upper-inner quadrant of breast	8530/3: Inflammatory carcinoma	Moderately differentiated; Grade II	Left - origin of primary	Positive histology	Blank(s)	IIIB	Blank(s)	Blank(s)	Blank(s)	Blank(s)	Blank(s)	T4d	N2a	M0	Blank(s)	Blank(s)	Blank(s)	RE+RN	RE+RN	Regional	Blank(s)	Blank(s)	52	Unknown or not applicable	None; diagnosed at autopsy	Surgery performed	Blank(s)	Blank(s)	Blank(s)	Blank(s)	20	710	250	0	10	10	9	987	987	0	Blank(s)	988	Blank(s)	Blank(s)	Blank(s)
Widowed	72	Female	Black	C50.9-Breast, NOS	8530/3: Inflammatory carcinoma	Poorly differentiated; Grade III	Right - origin of primary	Positive histology	Blank(s)	IV	Blank(s)	Blank(s)	Blank(s)	Blank(s)	Blank(s)	T4d	NX	M1	Blank(s)	Blank(s)	Blank(s)	D	D	Distant	Blank(s)	Blank(s)	41	Unknown or not applicable	None; diagnosed at autopsy	Surgery performed	Blank(s)	Blank(s)	Blank(s)	Blank(s)	998	730	999	10	20	20	98	987	987	0	Blank(s)	988	5	0	0
Widowed	72	Female	Black	C50.8-Overlapping lesion of breast	8530/3: Inflammatory carcinoma	Poorly differentiated; Grade III	Left - origin of primary	Positive histology	Blank(s)	IV	Blank(s)	Blank(s)	Blank(s)	Blank(s)	Blank(s)	T4d	NX	M1	Blank(s)	Blank(s)	Blank(s)	D	D	Distant	Blank(s)	Blank(s)	41	Unknown or not applicable	None; diagnosed at autopsy	Surgery performed	Blank(s)	Blank(s)	Blank(s)	Blank(s)	100	730	999	10	20	20	98	987	987	0	Blank(s)	988	6	0	0
Single (never married)	71	Female	White	C50.9-Breast, NOS	8530/3: Inflammatory carcinoma	Poorly differentiated; Grade III	Left - origin of primary	Positive histology	Blank(s)	IV	Blank(s)	Blank(s)	Blank(s)	Blank(s)	Blank(s)	T4d	N1a	M1	Blank(s)	Blank(s)	Blank(s)	D	D	Distant	Blank(s)	Blank(s)	22	Unknown or not applicable	None; diagnosed at autopsy	Surgery performed	Blank(s)	Blank(s)	Blank(s)	Blank(s)	998	710	250	50	999	999	1	987	987	0	Blank(s)	988	3	3	0
Married (including common law)	73	Female	White	C50.8-Overlapping lesion of breast	8530/3: Inflammatory carcinoma	Poorly differentiated; Grade III	Left - origin of primary	Positive histology	Blank(s)	IIIB	Blank(s)	Blank(s)	Blank(s)	Blank(s)	Blank(s)	T4d	N1a	M0	Blank(s)	Blank(s)	Blank(s)	RE+RN	RE+RN	Regional	Blank(s)	Blank(s)	51	Unknown or not applicable	None; diagnosed at autopsy	Surgery performed	Blank(s)	Blank(s)	Blank(s)	Blank(s)	22	710	600	0	20	20	2	987	987	50	Blank(s)	988	3	6	0
Married (including common law)	75	Female	Black	C50.8-Overlapping lesion of breast	8530/3: Inflammatory carcinoma	Moderately differentiated; Grade II	Right - origin of primary	Positive histology	Blank(s)	IIIB	Blank(s)	Blank(s)	Blank(s)	Blank(s)	Blank(s)	T4d	N0	M0	Blank(s)	Blank(s)	Blank(s)	RE	RE	Regional	Blank(s)	Blank(s)	40	Unknown or not applicable	None; diagnosed at autopsy	Surgery performed	Blank(s)	Blank(s)	Blank(s)	Blank(s)	999	730	0	0	10	10	98	0	0	0	Blank(s)	988	3	0	0
Widowed	73	Female	Black	C50.4-Upper-outer quadrant of breast	8530/3: Inflammatory carcinoma	Unknown	Left - origin of primary	Positive histology	Blank(s)	IV	Blank(s)	Blank(s)	Blank(s)	Blank(s)	Blank(s)	T4d	N1	M1	Blank(s)	Blank(s)	Blank(s)	D	D	Distant	Blank(s)	Blank(s)	0	Unknown or not applicable	None; diagnosed at autopsy	Not recommended	Blank(s)	Blank(s)	Blank(s)	Blank(s)	999	710	600	40	999	999	98	987	987	0	Blank(s)	988	1	0	0
Married (including common law)	77	Female	White	C50.9-Breast, NOS	8530/3: Inflammatory carcinoma	Moderately differentiated; Grade II	Right - origin of primary	Positive histology	IV	IV	Blank(s)	Blank(s)	T4d	N0	M1	T4d	N0	M1	Blank(s)	Blank(s)	Blank(s)	D	D	Distant	Blank(s)	Blank(s)	41	Unknown or not applicable	None; diagnosed at autopsy	Surgery performed	Blank(s)	Blank(s)	Blank(s)	Blank(s)	998	750	0	60	10	20	98	0	0	50	70	988	6	0	0
Married (including common law)	72	Female	White	C50.0-Nipple	8530/3: Inflammatory carcinoma	Moderately differentiated; Grade II	Left - origin of primary	Positive histology	Blank(s)	UNK Stage	Blank(s)	Blank(s)	Blank(s)	Blank(s)	Blank(s)	T4d	NX	MX	Blank(s)	Blank(s)	Blank(s)	RE	RE	Regional	Blank(s)	Blank(s)	22	Unknown or not applicable	None; diagnosed at autopsy	Surgery performed	Blank(s)	Blank(s)	Blank(s)	Blank(s)	20	730	999	99	20	20	98	987	987	0	Blank(s)	988	3	0	0
Widowed	73	Female	Other (American Indian/AK Native, Asian/Pacific Islander)	C50.4-Upper-outer quadrant of breast	8530/3: Inflammatory carcinoma	Poorly differentiated; Grade III	Left - origin of primary	Positive histology	Blank(s)	IV	Blank(s)	Blank(s)	Blank(s)	Blank(s)	Blank(s)	T4d	N1	M1	Blank(s)	Blank(s)	Blank(s)	D	D	Distant	Blank(s)	Blank(s)	99	Unknown or not applicable	None; diagnosed at autopsy	Not recommended	Blank(s)	Blank(s)	Blank(s)	Blank(s)	15	710	600	40	20	20	98	987	987	0	Blank(s)	988	3	0	0
Married (including common law)	72	Female	White	C50.5-Lower-outer quadrant of breast	8530/3: Inflammatory carcinoma	Unknown	Right - origin of primary	Positive histology	Blank(s)	IIIB	Blank(s)	Blank(s)	Blank(s)	Blank(s)	Blank(s)	T4d	N2NOS	M0	Blank(s)	Blank(s)	Blank(s)	RE+RN	RE+RN	Regional	Blank(s)	Blank(s)	51	Unknown or not applicable	None; diagnosed at autopsy	Surgery performed	Blank(s)	Blank(s)	Blank(s)	Blank(s)	998	710	620	0	30	20	5	987	987	30	Blank(s)	988	5	6	0
Widowed	77	Female	Black	C50.8-Overlapping lesion of breast	8530/3: Inflammatory carcinoma	Poorly differentiated; Grade III	Left - origin of primary	Positive histology	Blank(s)	IV	Blank(s)	Blank(s)	Blank(s)	Blank(s)	Blank(s)	T4d	N1	M1	Blank(s)	Blank(s)	Blank(s)	D	D	Distant	Blank(s)	Blank(s)	0	Unknown or not applicable	None; diagnosed at autopsy	Not recommended	Blank(s)	Blank(s)	Blank(s)	Blank(s)	55	730	600	50	20	20	98	987	987	0	Blank(s)	988	1	0	0
Widowed	71	Female	White	C50.3-Lower-inner quadrant of breast	8530/3: Inflammatory carcinoma	Poorly differentiated; Grade III	Left - origin of primary	Positive histology	Blank(s)	IIIC	Blank(s)	Blank(s)	Blank(s)	Blank(s)	Blank(s)	T4d	N3c	M0	Blank(s)	Blank(s)	Blank(s)	D	D	Distant	Blank(s)	Blank(s)	51	Unknown or not applicable	None; diagnosed at autopsy	Surgery performed	Blank(s)	Blank(s)	Blank(s)	Blank(s)	27	710	800	0	20	20	35	987	987	20	Blank(s)	988	5	5	0
Unknown	72	Female	White	C50.4-Upper-outer quadrant of breast	8530/3: Inflammatory carcinoma	Moderately differentiated; Grade II	Left - origin of primary	Positive histology	Blank(s)	IIIB	Blank(s)	Blank(s)	Blank(s)	Blank(s)	Blank(s)	T4d	N1	M0	Blank(s)	Blank(s)	Blank(s)	RE+RN	RE+RN	Regional	Blank(s)	Blank(s)	51	Unknown or not applicable	None; diagnosed at autopsy	Surgery performed	Blank(s)	Blank(s)	Blank(s)	Blank(s)	120	730	260	0	999	999	0	987	987	0	Blank(s)	988	5	5	0
Single (never married)	71	Female	White	C50.9-Breast, NOS	8530/3: Inflammatory carcinoma	Poorly differentiated; Grade III	Right - origin of primary	Positive histology	Blank(s)	IV	Blank(s)	Blank(s)	Blank(s)	Blank(s)	Blank(s)	T4d	N0	M1	Blank(s)	Blank(s)	Blank(s)	D	D	Distant	Blank(s)	Blank(s)	0	Unknown or not applicable	None; diagnosed at autopsy	Recommended but not performed, patient refused	Blank(s)	Blank(s)	Blank(s)	Blank(s)	998	730	0	10	20	20	98	0	0	0	Blank(s)	988	1	0	0
Divorced	72	Female	White	C50.9-Breast, NOS	8530/3: Inflammatory carcinoma	Moderately differentiated; Grade II	Right - origin of primary	Positive histology	Blank(s)	IIIB	Blank(s)	Blank(s)	Blank(s)	Blank(s)	Blank(s)	T4d	N1	M0	Blank(s)	Blank(s)	Blank(s)	RE+RN	RE+RN	Regional	Blank(s)	Blank(s)	0	Unknown or not applicable	None; diagnosed at autopsy	Recommended but not performed, unknown reason	Blank(s)	Blank(s)	Blank(s)	Blank(s)	999	710	600	0	10	10	98	987	987	0	Blank(s)	988	1	0	0
Single (never married)	73	Female	White	C50.8-Overlapping lesion of breast	8530/3: Inflammatory carcinoma	Undifferentiated; anaplastic; Grade IV	Right - origin of primary	Positive histology	Blank(s)	IIIB	Blank(s)	Blank(s)	Blank(s)	Blank(s)	Blank(s)	T4d	N2a	M0	Blank(s)	Blank(s)	Blank(s)	RE+RN	RE+RN	Regional	Blank(s)	Blank(s)	51	Unknown or not applicable	None; diagnosed at autopsy	Surgery performed	Blank(s)	Blank(s)	Blank(s)	Blank(s)	998	730	510	0	20	20	0	987	987	0	Blank(s)	988	5	5	0
Married (including common law)	72	Female	White	C50.9-Breast, NOS	8530/3: Inflammatory carcinoma	Moderately differentiated; Grade II	Right - origin of primary	Positive histology	Blank(s)	IIIB	Blank(s)	Blank(s)	Blank(s)	Blank(s)	Blank(s)	T4d	N1	M0	Blank(s)	Blank(s)	Blank(s)	RE+RN	RE+RN	Regional	Blank(s)	Blank(s)	41	Unknown or not applicable	None; diagnosed at autopsy	Surgery performed	Blank(s)	Blank(s)	Blank(s)	Blank(s)	80	710	600	0	20	20	98	987	987	987	Blank(s)	988	5	0	0
Widowed	72	Female	White	C50.9-Breast, NOS	8530/3: Inflammatory carcinoma	Unknown	Left - origin of primary	Clinical diagnosis only	Blank(s)	UNK Stage	Blank(s)	Blank(s)	Blank(s)	Blank(s)	Blank(s)	T4d	N3c	MX	Blank(s)	Blank(s)	Blank(s)	D	D	Distant	Blank(s)	Blank(s)	0	Unknown or not applicable	None; diagnosed at autopsy	Recommended but not performed, patient refused	Blank(s)	Blank(s)	Blank(s)	Blank(s)	999	710	800	99	998	998	98	987	987	987	Blank(s)	988	0	0	9
Widowed	78	Female	Black	C50.1-Central portion of breast	8530/3: Inflammatory carcinoma	Moderately differentiated; Grade II	Left - origin of primary	Positive histology	IIIB	IIIB	Blank(s)	Blank(s)	T4d	N1	M0	T4d	N1	M0	Blank(s)	Blank(s)	Blank(s)	RE+RN	RE+RN	Regional	Blank(s)	Blank(s)	41	Unknown or not applicable	None; diagnosed at autopsy	Surgery performed	Blank(s)	Blank(s)	Blank(s)	Blank(s)	120	750	260	0	10	10	98	987	987	20	60	988	6	0	0
Married (including common law)	75	Female	White	C50.9-Breast, NOS	8530/3: Inflammatory carcinoma	Poorly differentiated; Grade III	Right - origin of primary	Positive histology	Blank(s)	IIIC	Blank(s)	Blank(s)	Blank(s)	Blank(s)	Blank(s)	T4d	N3a	M0	Blank(s)	Blank(s)	Blank(s)	RE+RN	RE+RN	Regional	Blank(s)	Blank(s)	51	Unknown or not applicable	None; diagnosed at autopsy	Surgery performed	Blank(s)	Blank(s)	Blank(s)	Blank(s)	998	710	250	0	20	20	18	987	987	0	Blank(s)	988	1	6	0
Married (including common law)	72	Female	White	C50.9-Breast, NOS	8530/3: Inflammatory carcinoma	Unknown	Right - origin of primary	Positive histology	Blank(s)	IV	Blank(s)	Blank(s)	Blank(s)	Blank(s)	Blank(s)	T4d	N2a	M1	Blank(s)	Blank(s)	Blank(s)	D	D	Distant	Blank(s)	Blank(s)	51	Unknown or not applicable	None; diagnosed at autopsy	Surgery performed	Blank(s)	Blank(s)	Blank(s)	Blank(s)	998	710	600	10	20	20	4	987	987	0	Blank(s)	988	5	6	0
Married (including common law)	75	Female	Black	C50.9-Breast, NOS	8530/3: Inflammatory carcinoma	Poorly differentiated; Grade III	Right - origin of primary	Positive histology	Blank(s)	IIIB	Blank(s)	Blank(s)	Blank(s)	Blank(s)	Blank(s)	T4d	N1mi	M0	Blank(s)	Blank(s)	Blank(s)	RE+RN	RE+RN	Regional	Blank(s)	Blank(s)	51	Unknown or not applicable	None; diagnosed at autopsy	Surgery performed	Blank(s)	Blank(s)	Blank(s)	Blank(s)	20	730	150	0	10	10	1	987	987	20	Blank(s)	988	5	3	0
Widowed	74	Female	White	C50.9-Breast, NOS	8530/3: Inflammatory carcinoma	Unknown	Right - origin of primary	Positive histology	Blank(s)	UNK Stage	Blank(s)	Blank(s)	Blank(s)	Blank(s)	Blank(s)	T4d	N1	MX	Blank(s)	Blank(s)	Blank(s)	RE+RN	RE+RN	Regional	Blank(s)	Blank(s)	51	Unknown or not applicable	None; diagnosed at autopsy	Surgery performed	Blank(s)	Blank(s)	Blank(s)	Blank(s)	999	710	600	99	999	999	97	987	987	987	Blank(s)	988	0	0	0
Married (including common law)	70	Female	Black	C50.9-Breast, NOS	8530/3: Inflammatory carcinoma	Poorly differentiated; Grade III	Left - origin of primary	Positive histology	Blank(s)	IIIB	Blank(s)	Blank(s)	Blank(s)	Blank(s)	Blank(s)	T4d	N1a	M0	Blank(s)	Blank(s)	Blank(s)	RE+RN	RE+RN	Regional	Blank(s)	Blank(s)	51	Unknown or not applicable	Non-primary surgical procedure performed	Surgery performed	Blank(s)	Blank(s)	Blank(s)	Blank(s)	998	710	250	0	10	10	3	987	987	0	Blank(s)	988	5	6	0
Widowed	71	Female	White	C50.9-Breast, NOS	8530/3: Inflammatory carcinoma	Unknown	Paired site, but no information concerning laterality	Positive histology	Blank(s)	UNK Stage	Blank(s)	Blank(s)	Blank(s)	Blank(s)	Blank(s)	T4d	NX	MX	Blank(s)	Blank(s)	Blank(s)	RE	RE	Regional	Blank(s)	Blank(s)	90	Unknown or not applicable	None; diagnosed at autopsy	Surgery performed	Blank(s)	Blank(s)	Blank(s)	Blank(s)	998	725	999	99	999	999	98	987	987	0	Blank(s)	988	9	9	9
Widowed	71	Female	White	C50.4-Upper-outer quadrant of breast	8530/3: Inflammatory carcinoma	Poorly differentiated; Grade III	Left - origin of primary	Positive histology	Blank(s)	IIIB	Blank(s)	Blank(s)	Blank(s)	Blank(s)	Blank(s)	T4d	N1a	M0	Blank(s)	Blank(s)	Blank(s)	RE+RN	RE+RN	Regional	Blank(s)	Blank(s)	51	Unknown or not applicable	None; diagnosed at autopsy	Surgery performed	Blank(s)	Blank(s)	Blank(s)	Blank(s)	40	710	600	0	10	10	3	987	987	987	Blank(s)	988	Blank(s)	Blank(s)	Blank(s)
Widowed	70	Female	White	C50.9-Breast, NOS	8530/3: Inflammatory carcinoma	Unknown	Right - origin of primary	Positive histology	Blank(s)	IIINOS	Blank(s)	Blank(s)	Blank(s)	Blank(s)	Blank(s)	T4d	NX	M0	Blank(s)	Blank(s)	Blank(s)	RE	RE	Regional	Blank(s)	Blank(s)	22	Unknown or not applicable	None; diagnosed at autopsy	Surgery performed	Blank(s)	Blank(s)	Blank(s)	Blank(s)	999	730	999	0	10	10	98	987	987	60	Blank(s)	988	0	0	0
Widowed	70	Female	White	C50.4-Upper-outer quadrant of breast	8530/3: Inflammatory carcinoma	Unknown	Left - origin of primary	Positive histology	Blank(s)	UNK Stage	Blank(s)	Blank(s)	Blank(s)	Blank(s)	Blank(s)	T4d	N3a	MX	Blank(s)	Blank(s)	Blank(s)	RE+RN	RE+RN	Regional	Blank(s)	Blank(s)	51	Unknown or not applicable	None; diagnosed at autopsy	Surgery performed	Blank(s)	Blank(s)	Blank(s)	Blank(s)	998	710	600	99	10	10	10	987	987	0	Blank(s)	988	3	3	3
Widowed	73	Female	White	C50.8-Overlapping lesion of breast	8530/3: Inflammatory carcinoma	Poorly differentiated; Grade III	Right - origin of primary	Positive histology	Blank(s)	IV	Blank(s)	Blank(s)	Blank(s)	Blank(s)	Blank(s)	T4d	N1NOS	M1	Blank(s)	Blank(s)	Blank(s)	D	D	Distant	Blank(s)	Blank(s)	22	Unknown or not applicable	None; diagnosed at autopsy	Surgery performed	Blank(s)	Blank(s)	Blank(s)	Blank(s)	11	730	260	44	10	10	98	987	987	0	Blank(s)	988	Blank(s)	Blank(s)	Blank(s)
Widowed	73	Female	White	C50.8-Overlapping lesion of breast	8530/3: Inflammatory carcinoma	Moderately differentiated; Grade II	Left - origin of primary	Positive histology	Blank(s)	IV	Blank(s)	Blank(s)	Blank(s)	Blank(s)	Blank(s)	T4d	N1NOS	M1	Blank(s)	Blank(s)	Blank(s)	D	D	Distant	Blank(s)	Blank(s)	0	Unknown or not applicable	None; diagnosed at autopsy	Not recommended	Blank(s)	Blank(s)	Blank(s)	Blank(s)	30	730	260	44	10	10	98	987	987	0	Blank(s)	988	Blank(s)	Blank(s)	Blank(s)
Married (including common law)	73	Female	White	C50.8-Overlapping lesion of breast	8530/3: Inflammatory carcinoma	Poorly differentiated; Grade III	Right - origin of primary	Positive histology	Blank(s)	IIIC	Blank(s)	Blank(s)	Blank(s)	Blank(s)	Blank(s)	T4d	N3a	M0	Blank(s)	Blank(s)	Blank(s)	RE+RN	RE+RN	Regional	Blank(s)	Blank(s)	51	Unknown or not applicable	None; diagnosed at autopsy	Surgery performed	Blank(s)	Blank(s)	Blank(s)	Blank(s)	998	710	520	0	10	20	12	987	987	20	Blank(s)	988	3	3	0
Married (including common law)	76	Female	White	C50.9-Breast, NOS	8530/3: Inflammatory carcinoma	Poorly differentiated; Grade III	Left - origin of primary	Positive histology	IIIB	IIIB	Blank(s)	Blank(s)	T4d	N1a	M0	T4d	N1a	M0	Blank(s)	Blank(s)	Blank(s)	RE+RN	RE+RN	Regional	Blank(s)	Blank(s)	51	Unknown or not applicable	None; diagnosed at autopsy	Surgery performed	Blank(s)	Blank(s)	Blank(s)	Blank(s)	60	750	250	0	20	20	3	987	987	0	80	988	3	3	0
Married (including common law)	75	Female	White	C50.1-Central portion of breast	8530/3: Inflammatory carcinoma	Moderately differentiated; Grade II	Left - origin of primary	Positive histology	Blank(s)	IIIB	Blank(s)	Blank(s)	Blank(s)	Blank(s)	Blank(s)	T4d	N2a	M0	Blank(s)	Blank(s)	Blank(s)	RE+RN	RE+RN	Regional	Blank(s)	Blank(s)	51	Unknown or not applicable	None; diagnosed at autopsy	Surgery performed	Blank(s)	Blank(s)	Blank(s)	Blank(s)	73	710	250	0	10	10	8	987	987	0	Blank(s)	988	3	3	0
Divorced	70	Female	White	C50.8-Overlapping lesion of breast	8530/3: Inflammatory carcinoma	Poorly differentiated; Grade III	Right - origin of primary	Positive histology	Blank(s)	IIIB	Blank(s)	Blank(s)	Blank(s)	Blank(s)	Blank(s)	T4d	N1NOS	M0	Blank(s)	Blank(s)	Blank(s)	RE+RN	RE+RN	Regional	Blank(s)	Blank(s)	51	Unknown or not applicable	None; diagnosed at autopsy	Surgery performed	Blank(s)	Blank(s)	Blank(s)	Blank(s)	998	710	600	0	20	20	98	987	987	987	Blank(s)	988	3	3	0
Divorced	73	Female	White	C50.9-Breast, NOS	8530/3: Inflammatory carcinoma	Well differentiated; Grade I	Left - origin of primary	Positive histology	Blank(s)	UNK Stage	Blank(s)	Blank(s)	Blank(s)	Blank(s)	Blank(s)	T4d	N3a	MX	Blank(s)	Blank(s)	Blank(s)	RE+RN	RE+RN	Regional	Blank(s)	Blank(s)	51	Unknown or not applicable	None; diagnosed at autopsy	Surgery performed	Blank(s)	Blank(s)	Blank(s)	Blank(s)	68	710	250	99	10	10	10	987	987	30	Blank(s)	988	3	3	9
Married (including common law)	70	Female	White	C50.8-Overlapping lesion of breast	8530/3: Inflammatory carcinoma	Poorly differentiated; Grade III	Right - origin of primary	Positive histology	Blank(s)	IV	Blank(s)	Blank(s)	Blank(s)	Blank(s)	Blank(s)	T4d	N3b	M1	Blank(s)	Blank(s)	Blank(s)	D	D	Distant	Blank(s)	Blank(s)	0	Unknown or not applicable	None; diagnosed at autopsy	Not recommended	Blank(s)	Blank(s)	Blank(s)	Blank(s)	999	710	760	44	10	10	98	987	987	987	Blank(s)	988	1	0	0
Married (including common law)	74	Female	White	C50.9-Breast, NOS	8530/3: Inflammatory carcinoma	Poorly differentiated; Grade III	Left - origin of primary	Positive histology	Blank(s)	IIIB	Blank(s)	Blank(s)	Blank(s)	Blank(s)	Blank(s)	T4d	N1	M0	Blank(s)	Blank(s)	Blank(s)	RE+RN	RE+RN	Regional	Blank(s)	Blank(s)	51	Unknown or not applicable	None; diagnosed at autopsy	Surgery performed	Blank(s)	Blank(s)	Blank(s)	Blank(s)	41	710	600	0	20	20	20	987	987	30	Blank(s)	988	6	0	0
Married (including common law)	70	Female	White	C50.1-Central portion of breast	8530/3: Inflammatory carcinoma	Poorly differentiated; Grade III	Right - origin of primary	Positive histology	Blank(s)	IV	Blank(s)	Blank(s)	Blank(s)	Blank(s)	Blank(s)	T4d	N0	M1	Blank(s)	Blank(s)	Blank(s)	D	D	Distant	Blank(s)	Blank(s)	0	Unknown or not applicable	None; diagnosed at autopsy	Not recommended	Blank(s)	Blank(s)	Blank(s)	Blank(s)	25	730	0	10	20	20	98	0	0	0	Blank(s)	988	1	0	0
Married (including common law)	71	Female	White	C50.9-Breast, NOS	8530/3: Inflammatory carcinoma	Moderately differentiated; Grade II	Right - origin of primary	Positive histology	Blank(s)	IIIB	Blank(s)	Blank(s)	Blank(s)	Blank(s)	Blank(s)	T4d	N2a	M0	Blank(s)	Blank(s)	Blank(s)	RE+RN	RE+RN	Regional	Blank(s)	Blank(s)	51	Unknown or not applicable	None; diagnosed at autopsy	Surgery performed	Blank(s)	Blank(s)	Blank(s)	Blank(s)	65	710	260	0	10	10	9	987	987	0	Blank(s)	988	6	6	0
Widowed	75	Female	White	C50.9-Breast, NOS	8530/3: Inflammatory carcinoma	Poorly differentiated; Grade III	Right - origin of primary	Positive histology	Blank(s)	IV	Blank(s)	Blank(s)	Blank(s)	Blank(s)	Blank(s)	T4d	NX	M1	Blank(s)	Blank(s)	Blank(s)	D	D	Distant	Blank(s)	Blank(s)	0	Unknown or not applicable	None; diagnosed at autopsy	Not recommended	Blank(s)	Blank(s)	Blank(s)	Blank(s)	60	730	999	40	10	20	98	987	987	0	Blank(s)	988	1	0	0
Married (including common law)	73	Female	White	C50.4-Upper-outer quadrant of breast	8530/3: Inflammatory carcinoma	Moderately differentiated; Grade II	Left - origin of primary	Positive histology	Blank(s)	IIIB	Blank(s)	Blank(s)	Blank(s)	Blank(s)	Blank(s)	T4d	N0(i-)	M0	Blank(s)	Blank(s)	Blank(s)	RE	RE	Regional	Blank(s)	Blank(s)	51	Unknown or not applicable	None; diagnosed at autopsy	Surgery performed	Blank(s)	Blank(s)	Blank(s)	Blank(s)	998	730	0	0	10	20	0	1	1	50	Blank(s)	988	3	6	0
Widowed	75	Female	Black	C50.9-Breast, NOS	8530/3: Inflammatory carcinoma	Moderately differentiated; Grade II	Left - origin of primary	Positive histology	Blank(s)	IIIB	Blank(s)	Blank(s)	Blank(s)	Blank(s)	Blank(s)	T4d	N0	M0	Blank(s)	Blank(s)	Blank(s)	RE	RE	Regional	Blank(s)	Blank(s)	0	Unknown or not applicable	None; diagnosed at autopsy	Not recommended, contraindicated due to other cond; autopsy only (1973-2002)	Blank(s)	Blank(s)	Blank(s)	Blank(s)	998	710	0	0	20	20	98	0	0	0	Blank(s)	988	1	0	0
Single (never married)	73	Female	Other (American Indian/AK Native, Asian/Pacific Islander)	C50.9-Breast, NOS	8530/3: Inflammatory carcinoma	Unknown	Right - origin of primary	Positive histology	Blank(s)	IV	Blank(s)	Blank(s)	Blank(s)	Blank(s)	Blank(s)	T4d	N3b	M1	Blank(s)	Blank(s)	Blank(s)	D	D	Distant	Blank(s)	Blank(s)	0	Unknown or not applicable	None; diagnosed at autopsy	Not recommended	Blank(s)	Blank(s)	Blank(s)	Blank(s)	999	710	760	40	20	20	98	987	987	0	Blank(s)	988	1	0	0
Single (never married)	73	Female	Other (American Indian/AK Native, Asian/Pacific Islander)	C50.9-Breast, NOS	8530/3: Inflammatory carcinoma	Poorly differentiated; Grade III	Right - origin of primary	Positive histology	Blank(s)	IIIB	Blank(s)	Blank(s)	Blank(s)	Blank(s)	Blank(s)	T4d	N0	M0	Blank(s)	Blank(s)	Blank(s)	RE	RE	Regional	Blank(s)	Blank(s)	51	Unknown or not applicable	None; diagnosed at autopsy	Surgery performed	Blank(s)	Blank(s)	Blank(s)	Blank(s)	998	710	0	0	20	20	98	0	0	0	Blank(s)	988	1	6	0
Widowed	72	Female	White	C50.1-Central portion of breast	8530/3: Inflammatory carcinoma	Poorly differentiated; Grade III	Left - origin of primary	Positive histology	Blank(s)	IIIB	Blank(s)	Blank(s)	Blank(s)	Blank(s)	Blank(s)	T4d	N0	M0	Blank(s)	Blank(s)	Blank(s)	RE	RE	Regional	Blank(s)	Blank(s)	0	Unknown or not applicable	None; diagnosed at autopsy	Not recommended	Blank(s)	Blank(s)	Blank(s)	Blank(s)	999	710	0	0	20	20	98	0	0	0	Blank(s)	988	1	0	0
Married (including common law)	75	Female	White	C50.9-Breast, NOS	8530/3: Inflammatory carcinoma	Poorly differentiated; Grade III	Right - origin of primary	Positive histology	IIIB	IIIB	Blank(s)	Blank(s)	T4d	N1	M0	T4d	N1	M0	Blank(s)	Blank(s)	Blank(s)	RE+RN	RE+RN	Regional	Blank(s)	Blank(s)	0	Unknown or not applicable	None; diagnosed at autopsy	Not recommended	Blank(s)	Blank(s)	Blank(s)	Blank(s)	15	750	600	0	10	20	95	987	987	0	80	988	1	1	0
Unknown	72	Female	White	C50.9-Breast, NOS	8530/3: Inflammatory carcinoma	Poorly differentiated; Grade III	Bilateral, single primary	Positive histology	Blank(s)	IV	Blank(s)	Blank(s)	Blank(s)	Blank(s)	Blank(s)	T4d	N2a	M1	Blank(s)	Blank(s)	Blank(s)	D	D	Distant	Blank(s)	Blank(s)	0	Unknown or not applicable	None; diagnosed at autopsy	Not recommended	Blank(s)	Blank(s)	Blank(s)	Blank(s)	120	710	510	40	10	10	98	987	987	0	Blank(s)	988	0	0	0
Married (including common law)	71	Female	White	C50.8-Overlapping lesion of breast	8530/3: Inflammatory carcinoma	Well differentiated; Grade I	Left - origin of primary	Positive histology	Blank(s)	IIIB	Blank(s)	Blank(s)	Blank(s)	Blank(s)	Blank(s)	T4d	N1a	M0	Blank(s)	Blank(s)	Blank(s)	RE+RN	RE+RN	Regional	Blank(s)	Blank(s)	61	Unknown or not applicable	None; diagnosed at autopsy	Surgery performed	Blank(s)	Blank(s)	Blank(s)	Blank(s)	998	710	250	0	10	20	1	987	987	50	Blank(s)	988	6	6	0
Married (including common law)	70	Female	White	C50.5-Lower-outer quadrant of breast	8530/3: Inflammatory carcinoma	Poorly differentiated; Grade III	Right - origin of primary	Positive histology	Blank(s)	IIIC	Blank(s)	Blank(s)	Blank(s)	Blank(s)	Blank(s)	T4d	N3a	M0	Blank(s)	Blank(s)	Blank(s)	RE+RN	RE+RN	Regional	Blank(s)	Blank(s)	51	Unknown or not applicable	None; diagnosed at autopsy	Surgery performed	Blank(s)	Blank(s)	Blank(s)	Blank(s)	70	730	600	0	20	20	12	987	987	50	Blank(s)	988	5	3	0
Married (including common law)	72	Female	White	C50.2-Upper-inner quadrant of breast	8530/3: Inflammatory carcinoma	Unknown	Right - origin of primary	Positive histology	Blank(s)	IIIB	Blank(s)	Blank(s)	Blank(s)	Blank(s)	Blank(s)	T4d	N0	M0	Blank(s)	Blank(s)	Blank(s)	RE	RE	Regional	Blank(s)	Blank(s)	0	Unknown or not applicable	None; diagnosed at autopsy	Not recommended	Blank(s)	Blank(s)	Blank(s)	Blank(s)	35	710	0	0	10	20	98	0	0	0	Blank(s)	988	1	0	0
Married (including common law)	71	Female	White	C50.2-Upper-inner quadrant of breast	8530/3: Inflammatory carcinoma	Moderately differentiated; Grade II	Left - origin of primary	Positive histology	Blank(s)	IIIB	Blank(s)	Blank(s)	Blank(s)	Blank(s)	Blank(s)	T4d	N1	M0	Blank(s)	Blank(s)	Blank(s)	RE+RN	RE+RN	Regional	Blank(s)	Blank(s)	61	Unknown or not applicable	None; diagnosed at autopsy	Surgery performed	Blank(s)	Blank(s)	Blank(s)	Blank(s)	37	710	255	0	10	10	0	987	987	987	Blank(s)	988	5	5	0
Widowed	75	Female	Black	C50.9-Breast, NOS	8530/3: Inflammatory carcinoma	Poorly differentiated; Grade III	Right - origin of primary	Positive histology	Blank(s)	UNK Stage	Blank(s)	Blank(s)	Blank(s)	Blank(s)	Blank(s)	T4d	NX	MX	Blank(s)	Blank(s)	Blank(s)	RE	RE	Regional	Blank(s)	Blank(s)	22	Unknown or not applicable	None; diagnosed at autopsy	Surgery performed	Blank(s)	Blank(s)	Blank(s)	Blank(s)	999	710	999	99	997	997	98	987	987	0	Blank(s)	988	3	9	9
Widowed	73	Female	White	C50.9-Breast, NOS	8530/3: Inflammatory carcinoma	Moderately differentiated; Grade II	Right - origin of primary	Positive histology	Blank(s)	UNK Stage	Blank(s)	Blank(s)	Blank(s)	Blank(s)	Blank(s)	T4d	N2a	MX	Blank(s)	Blank(s)	Blank(s)	RE+RN	RE+RN	Regional	Blank(s)	Blank(s)	51	Unknown or not applicable	None; diagnosed at autopsy	Surgery performed	Blank(s)	Blank(s)	Blank(s)	Blank(s)	35	710	250	99	10	10	6	987	987	30	Blank(s)	988	3	3	0
Married (including common law)	70	Female	White	C50.1-Central portion of breast	8530/3: Inflammatory carcinoma	Poorly differentiated; Grade III	Left - origin of primary	Positive histology	Blank(s)	IIIC	Blank(s)	Blank(s)	Blank(s)	Blank(s)	Blank(s)	T4d	N3a	M0	Blank(s)	Blank(s)	Blank(s)	RE+RN	RE+RN	Regional	Blank(s)	Blank(s)	51	Unknown or not applicable	None; diagnosed at autopsy	Surgery performed	Blank(s)	Blank(s)	Blank(s)	Blank(s)	998	710	250	0	10	10	15	987	987	0	Blank(s)	988	5	6	0
Widowed	69	Female	Black	C50.9-Breast, NOS	8530/3: Inflammatory carcinoma	Unknown	Right - origin of primary	Positive histology	Blank(s)	IIINOS	Blank(s)	Blank(s)	Blank(s)	Blank(s)	Blank(s)	T4d	NX	M0	Blank(s)	Blank(s)	Blank(s)	RE	RE	Regional	Blank(s)	Blank(s)	0	Unknown or not applicable	None; diagnosed at autopsy	Not recommended	Blank(s)	Blank(s)	Blank(s)	Blank(s)	999	710	999	0	998	998	98	987	987	987	Blank(s)	988	1	9	0
Married (including common law)	71	Female	White	C50.9-Breast, NOS	8530/3: Inflammatory carcinoma	Poorly differentiated; Grade III	Left - origin of primary	Positive histology	Blank(s)	IIIB	Blank(s)	Blank(s)	Blank(s)	Blank(s)	Blank(s)	T4d	N1NOS	M0	Blank(s)	Blank(s)	Blank(s)	RE+RN	RE+RN	Regional	Blank(s)	Blank(s)	41	Unknown or not applicable	None; diagnosed at autopsy	Surgery performed	Blank(s)	Blank(s)	Blank(s)	Blank(s)	998	710	520	0	10	999	97	987	987	0	Blank(s)	988	3	3	0
Single (never married)	70	Female	White	C50.8-Overlapping lesion of breast	8530/3: Inflammatory carcinoma	Unknown	Left - origin of primary	Positive histology	Blank(s)	IIINOS	Blank(s)	Blank(s)	Blank(s)	Blank(s)	Blank(s)	T4d	NX	M0	Blank(s)	Blank(s)	Blank(s)	RE	RE	Regional	Blank(s)	Blank(s)	0	Unknown or not applicable	None; diagnosed at autopsy	Not recommended	Blank(s)	Blank(s)	Blank(s)	Blank(s)	200	710	999	0	20	20	98	987	987	0	Blank(s)	988	Blank(s)	Blank(s)	Blank(s)
Married (including common law)	71	Female	White	C50.9-Breast, NOS	8530/3: Inflammatory carcinoma	Poorly differentiated; Grade III	Left - origin of primary	Positive histology	Blank(s)	IIIC	Blank(s)	Blank(s)	Blank(s)	Blank(s)	Blank(s)	T4d	N3a	M0	Blank(s)	Blank(s)	Blank(s)	RE+RN	RE+RN	Regional	Blank(s)	Blank(s)	52	Unknown or not applicable	None; diagnosed at autopsy	Surgery performed	Blank(s)	Blank(s)	Blank(s)	Blank(s)	998	710	620	0	10	10	14	987	987	0	Blank(s)	988	5	6	3
Married (including common law)	73	Female	White	C50.1-Central portion of breast	8530/3: Inflammatory carcinoma	Poorly differentiated; Grade III	Left - origin of primary	Positive histology	Blank(s)	IIIB	Blank(s)	Blank(s)	Blank(s)	Blank(s)	Blank(s)	T4d	N2a	M0	Blank(s)	Blank(s)	Blank(s)	RE+RN	RE+RN	Regional	Blank(s)	Blank(s)	51	Unknown or not applicable	None; diagnosed at autopsy	Surgery performed	Blank(s)	Blank(s)	Blank(s)	Blank(s)	60	730	510	0	10	10	4	987	987	0	Blank(s)	988	5	5	0
Married (including common law)	69	Female	White	C50.9-Breast, NOS	8530/3: Inflammatory carcinoma	Unknown	Left - origin of primary	Positive histology	Blank(s)	IIIB	Blank(s)	Blank(s)	Blank(s)	Blank(s)	Blank(s)	T4d	N0	M0	Blank(s)	Blank(s)	Blank(s)	RE	RE	Regional	Blank(s)	Blank(s)	52	Unknown or not applicable	None; diagnosed at autopsy	Surgery performed	Blank(s)	Blank(s)	Blank(s)	Blank(s)	999	710	0	0	999	999	0	0	0	0	Blank(s)	988	5	6	0
Widowed	75	Female	White	C50.8-Overlapping lesion of breast	8530/3: Inflammatory carcinoma	Moderately differentiated; Grade II	Right - origin of primary	Positive histology	IV	IV	Blank(s)	Blank(s)	T4d	N0	M1	T4d	N0	M1	Blank(s)	Blank(s)	Blank(s)	D	D	Distant	Blank(s)	Blank(s)	0	Unknown or not applicable	None; diagnosed at autopsy	Not recommended, contraindicated due to other cond; autopsy only (1973-2002)	Blank(s)	Blank(s)	Blank(s)	Blank(s)	999	750	0	44	10	10	98	0	0	0	120	988	1	0	1
Widowed	72	Female	White	C50.9-Breast, NOS	8530/3: Inflammatory carcinoma	Unknown	Right - origin of primary	Positive histology	Blank(s)	IIIB	Blank(s)	Blank(s)	Blank(s)	Blank(s)	Blank(s)	T4d	N2NOS	M0	Blank(s)	Blank(s)	Blank(s)	RE+RN	RE+RN	Regional	Blank(s)	Blank(s)	0	Unknown or not applicable	None; diagnosed at autopsy	Not recommended, contraindicated due to other cond; autopsy only (1973-2002)	Blank(s)	Blank(s)	Blank(s)	Blank(s)	53	710	610	0	30	30	98	987	987	0	Blank(s)	988	1	0	0
Married (including common law)	74	Female	White	C50.9-Breast, NOS	8530/3: Inflammatory carcinoma	Poorly differentiated; Grade III	Left - origin of primary	Positive histology	Blank(s)	IV	Blank(s)	Blank(s)	Blank(s)	Blank(s)	Blank(s)	T4d	N1	M1	Blank(s)	Blank(s)	Blank(s)	D	D	Distant	Blank(s)	Blank(s)	0	Unknown or not applicable	None; diagnosed at autopsy	Not recommended, contraindicated due to other cond; autopsy only (1973-2002)	Blank(s)	Blank(s)	Blank(s)	Blank(s)	999	730	260	44	20	20	98	987	987	987	Blank(s)	988	1	1	0
Single (never married)	73	Female	Black	C50.9-Breast, NOS	8530/3: Inflammatory carcinoma	Poorly differentiated; Grade III	Left - origin of primary	Positive histology	Blank(s)	IV	Blank(s)	Blank(s)	Blank(s)	Blank(s)	Blank(s)	T4d	N1	M1	Blank(s)	Blank(s)	Blank(s)	D	D	Distant	Blank(s)	Blank(s)	0	Unknown or not applicable	None; diagnosed at autopsy	Not recommended	Blank(s)	Blank(s)	Blank(s)	Blank(s)	998	730	260	40	10	10	98	987	987	987	Blank(s)	988	1	0	3
Widowed	70	Female	Black	C50.8-Overlapping lesion of breast	8530/3: Inflammatory carcinoma	Unknown	Right - origin of primary	Positive histology	Blank(s)	IIIB	Blank(s)	Blank(s)	Blank(s)	Blank(s)	Blank(s)	T4d	N0(i+)	M0	Blank(s)	Blank(s)	Blank(s)	RE	RE	Regional	Blank(s)	Blank(s)	51	Unknown or not applicable	None; diagnosed at autopsy	Surgery performed	Blank(s)	Blank(s)	Blank(s)	Blank(s)	998	710	50	0	10	10	0	987	987	0	Blank(s)	988	3	3	1
Divorced	73	Female	Black	C50.9-Breast, NOS	8530/3: Inflammatory carcinoma	Moderately differentiated; Grade II	Right - origin of primary	Positive histology	Blank(s)	IIIB	Blank(s)	Blank(s)	Blank(s)	Blank(s)	Blank(s)	T4d	N0	M0	Blank(s)	Blank(s)	Blank(s)	RE	RE	Regional	Blank(s)	Blank(s)	22	Unknown or not applicable	None; diagnosed at autopsy	Surgery performed	Blank(s)	Blank(s)	Blank(s)	Blank(s)	999	710	0	0	10	10	98	0	0	0	Blank(s)	988	9	0	0
Divorced	74	Female	Black	C50.9-Breast, NOS	8530/3: Inflammatory carcinoma	Unknown	Right - origin of primary	Radiography without microscopic confirm	Blank(s)	IIIC	Blank(s)	Blank(s)	Blank(s)	Blank(s)	Blank(s)	T4d	N3c	M0	Blank(s)	Blank(s)	Blank(s)	D	D	Distant	Blank(s)	Blank(s)	0	Unknown or not applicable	None; diagnosed at autopsy	Not recommended	Blank(s)	Blank(s)	Blank(s)	Blank(s)	19	750	800	0	999	999	99	987	987	987	Blank(s)	988	0	0	0
Widowed	74	Female	Black	C50.1-Central portion of breast	8530/3: Inflammatory carcinoma	Unknown	Right - origin of primary	Positive histology	Blank(s)	UNK Stage	Blank(s)	Blank(s)	Blank(s)	Blank(s)	Blank(s)	T4d	NX	MX	Blank(s)	Blank(s)	Blank(s)	RE	RE	Regional	Blank(s)	Blank(s)	0	Unknown or not applicable	None; diagnosed at autopsy	Not recommended	Blank(s)	Blank(s)	Blank(s)	Blank(s)	999	750	999	99	999	999	98	987	987	987	Blank(s)	988	9	9	9
Widowed	68	Female	White	C50.9-Breast, NOS	8530/3: Inflammatory carcinoma	Undifferentiated; anaplastic; Grade IV	Right - origin of primary	Positive histology	Blank(s)	IIIB	Blank(s)	Blank(s)	Blank(s)	Blank(s)	Blank(s)	T4d	N2a	M0	Blank(s)	Blank(s)	Blank(s)	RE+RN	RE+RN	Regional	Blank(s)	Blank(s)	51	Unknown or not applicable	None; diagnosed at autopsy	Surgery performed	Blank(s)	Blank(s)	Blank(s)	Blank(s)	998	710	600	0	10	10	8	987	987	30	Blank(s)	988	3	3	0
Widowed	71	Female	White	C50.8-Overlapping lesion of breast	8530/3: Inflammatory carcinoma	Unknown	Left - origin of primary	Positive histology	Blank(s)	IV	Blank(s)	Blank(s)	Blank(s)	Blank(s)	Blank(s)	T4d	N1	M1	Blank(s)	Blank(s)	Blank(s)	D	D	Distant	Blank(s)	Blank(s)	0	Unknown or not applicable	None; diagnosed at autopsy	Not recommended	Blank(s)	Blank(s)	Blank(s)	Blank(s)	35	730	255	40	10	20	95	987	987	0	Blank(s)	988	0	1	0
Widowed	69	Female	Black	C50.4-Upper-outer quadrant of breast	8530/3: Inflammatory carcinoma	Poorly differentiated; Grade III	Left - origin of primary	Positive histology	Blank(s)	IIIB	Blank(s)	Blank(s)	Blank(s)	Blank(s)	Blank(s)	T4d	N1	M0	Blank(s)	Blank(s)	Blank(s)	RE+RN	RE+RN	Regional	Blank(s)	Blank(s)	0	Unknown or not applicable	None; diagnosed at autopsy	Recommended, unknown if performed	Blank(s)	Blank(s)	Blank(s)	Blank(s)	100	710	600	0	20	20	98	987	987	0	Blank(s)	988	1	0	0
Unknown	74	Female	White	C50.8-Overlapping lesion of breast	8530/3: Inflammatory carcinoma	Moderately differentiated; Grade II	Right - origin of primary	Positive histology	Blank(s)	IIIB	Blank(s)	Blank(s)	Blank(s)	Blank(s)	Blank(s)	T4d	N1a	M0	Blank(s)	Blank(s)	Blank(s)	RE+RN	RE+RN	Regional	Blank(s)	Blank(s)	51	Unknown or not applicable	None; diagnosed at autopsy	Surgery performed	Blank(s)	Blank(s)	Blank(s)	Blank(s)	15	750	600	0	10	20	1	987	987	0	Blank(s)	988	5	3	0
Widowed	70	Female	White	C50.8-Overlapping lesion of breast	8530/3: Inflammatory carcinoma	Poorly differentiated; Grade III	Left - origin of primary	Positive histology	Blank(s)	IIIB	Blank(s)	Blank(s)	Blank(s)	Blank(s)	Blank(s)	T4d	N2a	M0	Blank(s)	Blank(s)	Blank(s)	RE+RN	RE+RN	Regional	Blank(s)	Blank(s)	51	Unknown or not applicable	None; diagnosed at autopsy	Surgery performed	Blank(s)	Blank(s)	Blank(s)	Blank(s)	45	710	520	0	20	20	8	987	987	0	Blank(s)	988	3	3	0
Single (never married)	74	Female	White	C50.9-Breast, NOS	8530/3: Inflammatory carcinoma	Moderately differentiated; Grade II	Right - origin of primary	Positive histology	Blank(s)	IIIC	Blank(s)	Blank(s)	Blank(s)	Blank(s)	Blank(s)	T4d	N3c	M0	Blank(s)	Blank(s)	Blank(s)	D	D	Distant	Blank(s)	Blank(s)	51	Unknown or not applicable	None; diagnosed at autopsy	Surgery performed	Blank(s)	Blank(s)	Blank(s)	Blank(s)	998	730	800	0	10	20	5	987	987	50	Blank(s)	988	5	5	0
Divorced	68	Female	Other (American Indian/AK Native, Asian/Pacific Islander)	C50.9-Breast, NOS	8530/3: Inflammatory carcinoma	Poorly differentiated; Grade III	Right - origin of primary	Positive histology	Blank(s)	IIIB	Blank(s)	Blank(s)	Blank(s)	Blank(s)	Blank(s)	T4d	N2a	M0	Blank(s)	Blank(s)	Blank(s)	RE+RN	RE+RN	Regional	Blank(s)	Blank(s)	51	Unknown or not applicable	None; diagnosed at autopsy	Surgery performed	Blank(s)	Blank(s)	Blank(s)	Blank(s)	65	710	250	0	10	10	9	987	987	40	Blank(s)	988	6	6	0
Married (including common law)	71	Female	White	C50.8-Overlapping lesion of breast	8530/3: Inflammatory carcinoma	Poorly differentiated; Grade III	Left - origin of primary	Positive histology	Blank(s)	IIIB	Blank(s)	Blank(s)	Blank(s)	Blank(s)	Blank(s)	T4d	N1a	M0	Blank(s)	Blank(s)	Blank(s)	RE+RN	RE+RN	Regional	Blank(s)	Blank(s)	51	Unknown or not applicable	None; diagnosed at autopsy	Surgery performed	Blank(s)	Blank(s)	Blank(s)	Blank(s)	22	710	250	0	10	20	3	987	987	0	Blank(s)	988	6	6	0
Married (including common law)	69	Female	White	C50.8-Overlapping lesion of breast	8530/3: Inflammatory carcinoma	Unknown	Right - origin of primary	Positive histology	Blank(s)	IIIB	Blank(s)	Blank(s)	Blank(s)	Blank(s)	Blank(s)	T4d	N1a	M0	Blank(s)	Blank(s)	Blank(s)	RE+RN	RE+RN	Regional	Blank(s)	Blank(s)	51	Unknown or not applicable	None; diagnosed at autopsy	Surgery performed	Blank(s)	Blank(s)	Blank(s)	Blank(s)	998	710	260	0	20	20	1	987	987	30	Blank(s)	988	3	3	0
Single (never married)	71	Female	Black	C50.9-Breast, NOS	8530/3: Inflammatory carcinoma	Poorly differentiated; Grade III	Right - origin of primary	Positive histology	Blank(s)	UNK Stage	Blank(s)	Blank(s)	Blank(s)	Blank(s)	Blank(s)	T4d	NX	MX	Blank(s)	Blank(s)	Blank(s)	RE	RE	Regional	Blank(s)	Blank(s)	22	Unknown or not applicable	None; diagnosed at autopsy	Surgery performed	Blank(s)	Blank(s)	Blank(s)	Blank(s)	998	710	999	99	20	20	98	987	987	987	Blank(s)	988	3	0	0
Married (including common law)	68	Female	White	C50.9-Breast, NOS	8530/3: Inflammatory carcinoma	Unknown	Left - origin of primary	Positive histology	Blank(s)	IIIB	Blank(s)	Blank(s)	Blank(s)	Blank(s)	Blank(s)	T4d	N2a	M0	Blank(s)	Blank(s)	Blank(s)	RE+RN	RE+RN	Regional	Blank(s)	Blank(s)	51	Unknown or not applicable	None; diagnosed at autopsy	Surgery performed	Blank(s)	Blank(s)	Blank(s)	Blank(s)	999	710	250	0	998	998	5	987	987	0	Blank(s)	988	5	6	0
Married (including common law)	71	Female	White	C50.9-Breast, NOS	8530/3: Inflammatory carcinoma	Unknown	Right - origin of primary	Clinical diagnosis only	Blank(s)	IV	Blank(s)	Blank(s)	Blank(s)	Blank(s)	Blank(s)	T4d	N1	M1	Blank(s)	Blank(s)	Blank(s)	D	D	Distant	Blank(s)	Blank(s)	0	Unknown or not applicable	None; diagnosed at autopsy	Recommended but not performed, patient refused	Blank(s)	Blank(s)	Blank(s)	Blank(s)	998	730	260	10	998	998	98	987	987	987	Blank(s)	988	0	0	0
Widowed	68	Female	Other (American Indian/AK Native, Asian/Pacific Islander)	C50.4-Upper-outer quadrant of breast	8530/3: Inflammatory carcinoma	Undifferentiated; anaplastic; Grade IV	Left - origin of primary	Positive histology	Blank(s)	IIIB	Blank(s)	Blank(s)	Blank(s)	Blank(s)	Blank(s)	T4d	N2NOS	M0	Blank(s)	Blank(s)	Blank(s)	RE+RN	RE+RN	Regional	Blank(s)	Blank(s)	51	Unknown or not applicable	None; diagnosed at autopsy	Surgery performed	Blank(s)	Blank(s)	Blank(s)	Blank(s)	38	710	620	0	20	999	7	987	987	40	Blank(s)	988	3	3	0
Widowed	70	Female	White	C50.8-Overlapping lesion of breast	8530/3: Inflammatory carcinoma	Well differentiated; Grade I	Left - origin of primary	Positive histology	Blank(s)	IIIC	Blank(s)	Blank(s)	Blank(s)	Blank(s)	Blank(s)	T4d	N3a	M0	Blank(s)	Blank(s)	Blank(s)	RE+RN	RE+RN	Regional	Blank(s)	Blank(s)	51	Unknown or not applicable	None; diagnosed at autopsy	Surgery performed	Blank(s)	Blank(s)	Blank(s)	Blank(s)	998	710	250	0	10	20	14	987	987	0	Blank(s)	988	3	3	0
Married (including common law)	69	Female	White	C50.9-Breast, NOS	8530/3: Inflammatory carcinoma	Moderately differentiated; Grade II	Left - origin of primary	Positive histology	Blank(s)	IIIB	Blank(s)	Blank(s)	Blank(s)	Blank(s)	Blank(s)	T4d	N0	M0	Blank(s)	Blank(s)	Blank(s)	RE	RE	Regional	Blank(s)	Blank(s)	0	Unknown or not applicable	None; diagnosed at autopsy	Not recommended	Blank(s)	Blank(s)	Blank(s)	Blank(s)	999	730	0	0	20	20	98	0	0	0	Blank(s)	988	1	0	0
Divorced	69	Female	White	C50.1-Central portion of breast	8530/3: Inflammatory carcinoma	Poorly differentiated; Grade III	Right - origin of primary	Positive histology	Blank(s)	IIIC	Blank(s)	Blank(s)	Blank(s)	Blank(s)	Blank(s)	T4d	N3a	M0	Blank(s)	Blank(s)	Blank(s)	RE+RN	RE+RN	Regional	Blank(s)	Blank(s)	51	Unknown or not applicable	None; diagnosed at autopsy	Surgery performed	Blank(s)	Blank(s)	Blank(s)	Blank(s)	998	710	600	0	10	20	11	987	987	0	Blank(s)	988	3	3	0
Widowed	73	Female	White	C50.8-Overlapping lesion of breast	8530/3: Inflammatory carcinoma	Well differentiated; Grade I	Right - origin of primary	Positive histology	Blank(s)	IIIB	Blank(s)	Blank(s)	Blank(s)	Blank(s)	Blank(s)	T4d	N2NOS	M0	Blank(s)	Blank(s)	Blank(s)	RE+RN	RE+RN	Regional	Blank(s)	Blank(s)	51	Unknown or not applicable	None; diagnosed at autopsy	Surgery performed	Blank(s)	Blank(s)	Blank(s)	Blank(s)	998	710	610	0	10	10	0	987	987	50	Blank(s)	988	6	5	0
Married (including common law)	69	Female	White	C50.1-Central portion of breast	8530/3: Inflammatory carcinoma	Poorly differentiated; Grade III	Right - origin of primary	Positive histology	Blank(s)	IIIB	Blank(s)	Blank(s)	Blank(s)	Blank(s)	Blank(s)	T4d	N2a	M0	Blank(s)	Blank(s)	Blank(s)	RE+RN	RE+RN	Regional	Blank(s)	Blank(s)	51	Unknown or not applicable	None; diagnosed at autopsy	Surgery performed	Blank(s)	Blank(s)	Blank(s)	Blank(s)	999	710	250	0	10	20	8	987	987	987	Blank(s)	988	5	6	0
Single (never married)	70	Female	White	C50.9-Breast, NOS	8530/3: Inflammatory carcinoma	Poorly differentiated; Grade III	Left - origin of primary	Positive histology	Blank(s)	IV	Blank(s)	Blank(s)	Blank(s)	Blank(s)	Blank(s)	T4d	N1	M1	Blank(s)	Blank(s)	Blank(s)	D	D	Distant	Blank(s)	Blank(s)	0	Unknown or not applicable	None; diagnosed at autopsy	Not recommended	Blank(s)	Blank(s)	Blank(s)	Blank(s)	998	710	600	10	20	20	98	987	987	0	Blank(s)	988	1	0	0
Divorced	72	Female	Other (American Indian/AK Native, Asian/Pacific Islander)	C50.9-Breast, NOS	8530/3: Inflammatory carcinoma	Unknown	Left - origin of primary	Positive histology	Blank(s)	IIIC	Blank(s)	Blank(s)	Blank(s)	Blank(s)	Blank(s)	T4d	N3a	M0	Blank(s)	Blank(s)	Blank(s)	RE+RN	RE+RN	Regional	Blank(s)	Blank(s)	51	Unknown or not applicable	None; diagnosed at autopsy	Surgery performed	Blank(s)	Blank(s)	Blank(s)	Blank(s)	70	730	600	0	20	20	17	987	987	987	Blank(s)	988	3	3	0
Married (including common law)	72	Female	White	C50.8-Overlapping lesion of breast	8530/3: Inflammatory carcinoma	Poorly differentiated; Grade III	Left - origin of primary	Positive histology	Blank(s)	IIIB	Blank(s)	Blank(s)	Blank(s)	Blank(s)	Blank(s)	T4d	N2a	M0	Blank(s)	Blank(s)	Blank(s)	RE+RN	RE+RN	Regional	Blank(s)	Blank(s)	22	Unknown or not applicable	None; diagnosed at autopsy	Surgery performed	Blank(s)	Blank(s)	Blank(s)	Blank(s)	18	710	600	0	20	20	5	987	987	0	Blank(s)	988	3	3	0
Unknown	70	Female	White	C50.1-Central portion of breast	8530/3: Inflammatory carcinoma	Poorly differentiated; Grade III	Right - origin of primary	Positive histology	Blank(s)	IIIB	Blank(s)	Blank(s)	Blank(s)	Blank(s)	Blank(s)	T4d	N2a	M0	Blank(s)	Blank(s)	Blank(s)	RE+RN	RE+RN	Regional	Blank(s)	Blank(s)	51	Unknown or not applicable	None; diagnosed at autopsy	Surgery performed	Blank(s)	Blank(s)	Blank(s)	Blank(s)	50	710	520	0	997	997	8	987	987	0	Blank(s)	988	5	6	0
Married (including common law)	69	Female	White	C50.8-Overlapping lesion of breast	8530/3: Inflammatory carcinoma	Poorly differentiated; Grade III	Left - origin of primary	Positive histology	Blank(s)	IV	Blank(s)	Blank(s)	Blank(s)	Blank(s)	Blank(s)	T4d	N1a	M1	Blank(s)	Blank(s)	Blank(s)	D	D	Distant	Blank(s)	Blank(s)	54	Unknown or not applicable	None; diagnosed at autopsy	Surgery performed	Blank(s)	Blank(s)	Blank(s)	Blank(s)	35	710	600	44	20	20	3	987	987	0	Blank(s)	988	Blank(s)	Blank(s)	Blank(s)
Married (including common law)	71	Female	White	C50.8-Overlapping lesion of breast	8530/3: Inflammatory carcinoma	Moderately differentiated; Grade II	Left - origin of primary	Positive histology	Blank(s)	IIIC	Blank(s)	Blank(s)	Blank(s)	Blank(s)	Blank(s)	T4d	N3a	M0	Blank(s)	Blank(s)	Blank(s)	RE+RN	RE+RN	Regional	Blank(s)	Blank(s)	51	Unknown or not applicable	None; diagnosed at autopsy	Surgery performed	Blank(s)	Blank(s)	Blank(s)	Blank(s)	998	710	250	0	10	10	13	987	987	0	Blank(s)	988	5	6	0
Married (including common law)	69	Female	White	C50.8-Overlapping lesion of breast	8530/3: Inflammatory carcinoma	Poorly differentiated; Grade III	Right - origin of primary	Positive histology	Blank(s)	IV	Blank(s)	Blank(s)	Blank(s)	Blank(s)	Blank(s)	T4d	N0	M1	Blank(s)	Blank(s)	Blank(s)	D	D	Distant	Blank(s)	Blank(s)	41	Unknown or not applicable	None; diagnosed at autopsy	Surgery performed	Blank(s)	Blank(s)	Blank(s)	Blank(s)	998	730	0	40	10	10	98	0	0	0	Blank(s)	988	5	0	0
Widowed	74	Female	White	C50.1-Central portion of breast	8530/3: Inflammatory carcinoma	Moderately differentiated; Grade II	Left - origin of primary	Positive histology	Blank(s)	IV	Blank(s)	Blank(s)	Blank(s)	Blank(s)	Blank(s)	T4d	N3c	M1	Blank(s)	Blank(s)	Blank(s)	D	D	Distant	Blank(s)	Blank(s)	51	Unknown or not applicable	None; diagnosed at autopsy	Surgery performed	Blank(s)	Blank(s)	Blank(s)	Blank(s)	50	750	800	50	10	10	0	987	987	0	Blank(s)	988	6	5	1
Separated	72	Female	Black	C50.9-Breast, NOS	8530/3: Inflammatory carcinoma	Poorly differentiated; Grade III	Left - origin of primary	Positive histology	Blank(s)	IV	Blank(s)	Blank(s)	Blank(s)	Blank(s)	Blank(s)	T4d	N1	M1	Blank(s)	Blank(s)	Blank(s)	D	D	Distant	Blank(s)	Blank(s)	0	Unknown or not applicable	None; diagnosed at autopsy	Recommended but not performed, unknown reason	Blank(s)	Blank(s)	Blank(s)	Blank(s)	999	710	600	50	20	20	98	987	987	0	Blank(s)	988	1	0	0
Widowed	71	Female	White	C50.4-Upper-outer quadrant of breast	8530/3: Inflammatory carcinoma	Poorly differentiated; Grade III	Right - origin of primary	Positive histology	Blank(s)	IIIB	Blank(s)	Blank(s)	Blank(s)	Blank(s)	Blank(s)	T4d	N1	M0	Blank(s)	Blank(s)	Blank(s)	RE+RN	RE+RN	Regional	Blank(s)	Blank(s)	51	Unknown or not applicable	None; diagnosed at autopsy	Surgery performed	Blank(s)	Blank(s)	Blank(s)	Blank(s)	38	710	600	0	10	20	98	987	987	0	Blank(s)	988	Blank(s)	Blank(s)	Blank(s)
Widowed	70	Female	White	C50.4-Upper-outer quadrant of breast	8530/3: Inflammatory carcinoma	Moderately differentiated; Grade II	Right - origin of primary	Positive histology	Blank(s)	IIIB	Blank(s)	Blank(s)	Blank(s)	Blank(s)	Blank(s)	T4d	N0	M0	Blank(s)	Blank(s)	Blank(s)	RE	RE	Regional	Blank(s)	Blank(s)	80	Unknown or not applicable	None; diagnosed at autopsy	Surgery performed	Blank(s)	Blank(s)	Blank(s)	Blank(s)	140	730	0	0	20	20	98	0	0	20	Blank(s)	988	1	0	0
Single (never married)	68	Female	Black	C50.9-Breast, NOS	8530/3: Inflammatory carcinoma	Moderately differentiated; Grade II	Right - origin of primary	Positive histology	Blank(s)	IIIB	Blank(s)	Blank(s)	Blank(s)	Blank(s)	Blank(s)	T4d	N0	M0	Blank(s)	Blank(s)	Blank(s)	RE	RE	Regional	Blank(s)	Blank(s)	41	Unknown or not applicable	None; diagnosed at autopsy	Surgery performed	Blank(s)	Blank(s)	Blank(s)	Blank(s)	120	710	0	0	10	20	0	0	0	0	Blank(s)	988	5	5	0
Widowed	67	Female	Black	C50.8-Overlapping lesion of breast	8530/3: Inflammatory carcinoma	Poorly differentiated; Grade III	Left - origin of primary	Positive histology	Blank(s)	IIIC	Blank(s)	Blank(s)	Blank(s)	Blank(s)	Blank(s)	T4d	N3NOS	M0	Blank(s)	Blank(s)	Blank(s)	RE+RN	RE+RN	Regional	Blank(s)	Blank(s)	60	Unknown or not applicable	None; diagnosed at autopsy	Surgery performed	Blank(s)	Blank(s)	Blank(s)	Blank(s)	20	710	820	0	20	20	14	987	987	0	Blank(s)	988	3	3	0
Married (including common law)	69	Female	White	C50.9-Breast, NOS	8530/3: Inflammatory carcinoma	Moderately differentiated; Grade II	Right - origin of primary	Positive histology	Blank(s)	IV	Blank(s)	Blank(s)	Blank(s)	Blank(s)	Blank(s)	T4d	N1	M1	Blank(s)	Blank(s)	Blank(s)	D	D	Distant	Blank(s)	Blank(s)	0	Unknown or not applicable	None; diagnosed at autopsy	Not recommended	Blank(s)	Blank(s)	Blank(s)	Blank(s)	999	710	255	44	10	10	98	987	987	0	Blank(s)	988	1	0	1
Married (including common law)	72	Female	White	C50.1-Central portion of breast	8530/3: Inflammatory carcinoma	Poorly differentiated; Grade III	Left - origin of primary	Positive histology	Blank(s)	IIIC	Blank(s)	Blank(s)	Blank(s)	Blank(s)	Blank(s)	T4d	N3a	M0	Blank(s)	Blank(s)	Blank(s)	RE+RN	RE+RN	Regional	Blank(s)	Blank(s)	51	Unknown or not applicable	None; diagnosed at autopsy	Surgery performed	Blank(s)	Blank(s)	Blank(s)	Blank(s)	30	710	250	0	10	10	22	987	987	0	Blank(s)	988	3	3	0
Married (including common law)	69	Female	White	C50.9-Breast, NOS	8530/3: Inflammatory carcinoma	Unknown	Right - origin of primary	Positive histology	Blank(s)	IV	Blank(s)	Blank(s)	Blank(s)	Blank(s)	Blank(s)	T4d	N3b	M1	Blank(s)	Blank(s)	Blank(s)	D	D	Distant	Blank(s)	Blank(s)	0	Unknown or not applicable	None; diagnosed at autopsy	Not recommended	Blank(s)	Blank(s)	Blank(s)	Blank(s)	999	710	760	50	10	20	98	987	987	60	Blank(s)	988	1	0	3
Single (never married)	70	Female	White	C50.9-Breast, NOS	8530/3: Inflammatory carcinoma	Poorly differentiated; Grade III	Left - origin of primary	Positive histology	Blank(s)	IV	Blank(s)	Blank(s)	Blank(s)	Blank(s)	Blank(s)	T4d	N1	M1	Blank(s)	Blank(s)	Blank(s)	D	D	Distant	Blank(s)	Blank(s)	0	Unknown or not applicable	None; diagnosed at autopsy	Not recommended	Blank(s)	Blank(s)	Blank(s)	Blank(s)	999	710	600	44	999	999	98	987	987	0	Blank(s)	988	1	1	0
Married (including common law)	69	Female	White	C50.9-Breast, NOS	8530/3: Inflammatory carcinoma	Poorly differentiated; Grade III	Left - origin of primary	Positive histology	Blank(s)	IIIB	Blank(s)	Blank(s)	Blank(s)	Blank(s)	Blank(s)	T4d	N0	M0	Blank(s)	Blank(s)	Blank(s)	RE	RE	Regional	Blank(s)	Blank(s)	0	Unknown or not applicable	None; diagnosed at autopsy	Not recommended	Blank(s)	Blank(s)	Blank(s)	Blank(s)	999	730	0	0	20	20	98	0	0	0	Blank(s)	988	1	0	0
Married (including common law)	69	Female	White	C50.9-Breast, NOS	8530/3: Inflammatory carcinoma	Poorly differentiated; Grade III	Right - origin of primary	Positive histology	Blank(s)	IIIB	Blank(s)	Blank(s)	Blank(s)	Blank(s)	Blank(s)	T4d	N0	M0	Blank(s)	Blank(s)	Blank(s)	RE	RE	Regional	Blank(s)	Blank(s)	0	Unknown or not applicable	None; diagnosed at autopsy	Not recommended	Blank(s)	Blank(s)	Blank(s)	Blank(s)	999	730	0	0	20	20	98	0	0	0	Blank(s)	988	1	0	0
Widowed	67	Female	White	C50.9-Breast, NOS	8530/3: Inflammatory carcinoma	Poorly differentiated; Grade III	Left - origin of primary	Positive histology	Blank(s)	IV	Blank(s)	Blank(s)	Blank(s)	Blank(s)	Blank(s)	T4d	N0	M1	Blank(s)	Blank(s)	Blank(s)	D	D	Distant	Blank(s)	Blank(s)	0	Unknown or not applicable	None; diagnosed at autopsy	Not recommended	Blank(s)	Blank(s)	Blank(s)	Blank(s)	998	730	0	40	20	20	98	0	0	0	Blank(s)	988	1	0	0
Married (including common law)	68	Female	White	C50.4-Upper-outer quadrant of breast	8530/3: Inflammatory carcinoma	Unknown	Left - origin of primary	Positive histology	Blank(s)	IIIB	Blank(s)	Blank(s)	Blank(s)	Blank(s)	Blank(s)	T4d	N2a	M0	Blank(s)	Blank(s)	Blank(s)	RE+RN	RE+RN	Regional	Blank(s)	Blank(s)	51	Unknown or not applicable	None; diagnosed at autopsy	Surgery performed	Blank(s)	Blank(s)	Blank(s)	Blank(s)	999	710	600	0	20	20	4	987	987	60	Blank(s)	988	5	6	6
Married (including common law)	68	Female	White	C50.9-Breast, NOS	8530/3: Inflammatory carcinoma	Unknown	Right - origin of primary	Positive histology	Blank(s)	IIIB	Blank(s)	Blank(s)	Blank(s)	Blank(s)	Blank(s)	T4d	N0	M0	Blank(s)	Blank(s)	Blank(s)	RE	RE	Regional	Blank(s)	Blank(s)	22	Unknown or not applicable	None; diagnosed at autopsy	Surgery performed	Blank(s)	Blank(s)	Blank(s)	Blank(s)	999	710	0	0	20	20	98	0	0	0	Blank(s)	988	1	1	0
Widowed	72	Female	White	C50.9-Breast, NOS	8530/3: Inflammatory carcinoma	Unknown	Right - origin of primary	Positive histology	Blank(s)	IIIB	Blank(s)	Blank(s)	Blank(s)	Blank(s)	Blank(s)	T4d	N2a	M0	Blank(s)	Blank(s)	Blank(s)	RE+RN	RE+RN	Regional	Blank(s)	Blank(s)	52	Unknown or not applicable	None; diagnosed at autopsy	Surgery performed	Blank(s)	Blank(s)	Blank(s)	Blank(s)	1	710	260	0	20	20	4	987	987	30	Blank(s)	988	5	6	1
Widowed	68	Female	White	C50.9-Breast, NOS	8530/3: Inflammatory carcinoma	Poorly differentiated; Grade III	Right - origin of primary	Positive histology	Blank(s)	IV	Blank(s)	Blank(s)	Blank(s)	Blank(s)	Blank(s)	T4d	N3c	M1	Blank(s)	Blank(s)	Blank(s)	D	D	Distant	Blank(s)	Blank(s)	0	Unknown or not applicable	None; diagnosed at autopsy	Not recommended	Blank(s)	Blank(s)	Blank(s)	Blank(s)	998	730	800	50	20	20	98	987	987	50	Blank(s)	988	1	0	1
Married (including common law)	68	Female	Other (American Indian/AK Native, Asian/Pacific Islander)	C50.9-Breast, NOS	8530/3: Inflammatory carcinoma	Poorly differentiated; Grade III	Left - origin of primary	Positive histology	Blank(s)	IIIB	Blank(s)	Blank(s)	Blank(s)	Blank(s)	Blank(s)	T4d	N0	M0	Blank(s)	Blank(s)	Blank(s)	RE	RE	Regional	Blank(s)	Blank(s)	0	Unknown or not applicable	None; diagnosed at autopsy	Not recommended	Blank(s)	Blank(s)	Blank(s)	Blank(s)	35	710	0	0	999	999	98	0	0	0	Blank(s)	988	1	0	0
Single (never married)	69	Female	White	C50.8-Overlapping lesion of breast	8530/3: Inflammatory carcinoma	Moderately differentiated; Grade II	Right - origin of primary	Positive histology	Blank(s)	IV	Blank(s)	Blank(s)	Blank(s)	Blank(s)	Blank(s)	T4d	N1a	M1	Blank(s)	Blank(s)	Blank(s)	D	D	Distant	Blank(s)	Blank(s)	51	Unknown or not applicable	None; diagnosed at autopsy	Surgery performed	Blank(s)	Blank(s)	Blank(s)	Blank(s)	80	730	250	44	10	10	3	987	987	0	Blank(s)	988	3	3	0
Married (including common law)	69	Female	White	C50.1-Central portion of breast	8530/3: Inflammatory carcinoma	Poorly differentiated; Grade III	Right - origin of primary	Positive histology	Blank(s)	IIIB	Blank(s)	Blank(s)	Blank(s)	Blank(s)	Blank(s)	T4d	N0(i-)	M0	Blank(s)	Blank(s)	Blank(s)	RE	RE	Regional	Blank(s)	Blank(s)	52	Unknown or not applicable	None; diagnosed at autopsy	Surgery performed	Blank(s)	Blank(s)	Blank(s)	Blank(s)	995	710	0	0	20	20	0	1	1	0	Blank(s)	988	3	3	0
Married (including common law)	70	Female	White	C50.9-Breast, NOS	8530/3: Inflammatory carcinoma	Poorly differentiated; Grade III	Right - origin of primary	Positive histology	Blank(s)	IIIC	Blank(s)	Blank(s)	Blank(s)	Blank(s)	Blank(s)	T4d	N3a	M0	Blank(s)	Blank(s)	Blank(s)	RE+RN	RE+RN	Regional	Blank(s)	Blank(s)	51	Unknown or not applicable	None; diagnosed at autopsy	Surgery performed	Blank(s)	Blank(s)	Blank(s)	Blank(s)	999	710	600	0	10	10	10	987	987	0	Blank(s)	988	5	6	0
Married (including common law)	74	Female	White	C50.1-Central portion of breast	8530/3: Inflammatory carcinoma	Poorly differentiated; Grade III	Right - origin of primary	Positive histology	IIIC	IIIC	Blank(s)	Blank(s)	T4d	N3a	M0	T4d	N3a	M0	Blank(s)	Blank(s)	Blank(s)	RE+RN	RE+RN	Regional	Blank(s)	Blank(s)	61	Unknown or not applicable	None; diagnosed at autopsy	Surgery performed	Blank(s)	Blank(s)	Blank(s)	Blank(s)	15	750	250	0	20	20	12	987	987	20	130	988	6	6	0
Married (including common law)	72	Female	White	C50.9-Breast, NOS	8530/3: Inflammatory carcinoma	Poorly differentiated; Grade III	Right - origin of primary	Positive histology	Blank(s)	IIIC	Blank(s)	Blank(s)	Blank(s)	Blank(s)	Blank(s)	T4d	N3a	M0	Blank(s)	Blank(s)	Blank(s)	RE+RN	RE+RN	Regional	Blank(s)	Blank(s)	51	Unknown or not applicable	None; diagnosed at autopsy	Surgery performed	Blank(s)	Blank(s)	Blank(s)	Blank(s)	70	710	600	0	20	20	18	987	987	0	Blank(s)	988	3	3	0
Married (including common law)	70	Female	White	C50.9-Breast, NOS	8530/3: Inflammatory carcinoma	Unknown	Right - origin of primary	Positive histology	Blank(s)	IIIB	Blank(s)	Blank(s)	Blank(s)	Blank(s)	Blank(s)	T4d	N2NOS	M0	Blank(s)	Blank(s)	Blank(s)	RE+RN	RE+RN	Regional	Blank(s)	Blank(s)	0	Unknown or not applicable	None; diagnosed at autopsy	Not recommended	Blank(s)	Blank(s)	Blank(s)	Blank(s)	998	710	610	0	20	20	98	987	987	0	Blank(s)	988	1	0	0
Single (never married)	69	Female	White	C50.4-Upper-outer quadrant of breast	8530/3: Inflammatory carcinoma	Poorly differentiated; Grade III	Right - origin of primary	Positive histology	Blank(s)	IIIB	Blank(s)	Blank(s)	Blank(s)	Blank(s)	Blank(s)	T4d	N1	M0	Blank(s)	Blank(s)	Blank(s)	RE+RN	RE+RN	Regional	Blank(s)	Blank(s)	51	Unknown or not applicable	None; diagnosed at autopsy	Surgery performed	Blank(s)	Blank(s)	Blank(s)	Blank(s)	21	710	600	0	10	10	1	987	987	30	Blank(s)	988	3	1	0
Unknown	74	Female	White	C50.8-Overlapping lesion of breast	8530/3: Inflammatory carcinoma	Unknown	Right - origin of primary	Positive histology	IIIB	IIIB	Blank(s)	Blank(s)	T4d	N0	M0	T4d	N0	M0	Blank(s)	Blank(s)	Blank(s)	RE	RE	Regional	Blank(s)	Blank(s)	90	Unknown or not applicable	None; diagnosed at autopsy	Surgery performed	Blank(s)	Blank(s)	Blank(s)	Blank(s)	999	750	0	0	999	999	98	0	0	0	999	988	3	0	0
Married (including common law)	68	Female	Other (American Indian/AK Native, Asian/Pacific Islander)	C50.4-Upper-outer quadrant of breast	8530/3: Inflammatory carcinoma	Unknown	Left - origin of primary	Radiography without microscopic confirm	Blank(s)	UNK Stage	Blank(s)	Blank(s)	Blank(s)	Blank(s)	Blank(s)	T4d	N1	MX	Blank(s)	Blank(s)	Blank(s)	RE+RN	RE+RN	Regional	Blank(s)	Blank(s)	0	Unknown or not applicable	None; diagnosed at autopsy	Not recommended	Blank(s)	Blank(s)	Blank(s)	Blank(s)	998	710	600	99	998	998	98	987	987	0	Blank(s)	988	0	0	0
Separated	69	Female	Black	C50.9-Breast, NOS	8530/3: Inflammatory carcinoma	Unknown	Left - origin of primary	Positive histology	Blank(s)	IV	Blank(s)	Blank(s)	Blank(s)	Blank(s)	Blank(s)	T4d	N2b	M1	Blank(s)	Blank(s)	Blank(s)	D	D	Distant	Blank(s)	Blank(s)	0	Unknown or not applicable	None; diagnosed at autopsy	Not recommended	Blank(s)	Blank(s)	Blank(s)	Blank(s)	130	710	740	40	10	10	98	987	987	987	Blank(s)	988	1	0	1
Married (including common law)	69	Female	White	C50.8-Overlapping lesion of breast	8530/3: Inflammatory carcinoma	Unknown	Left - origin of primary	Positive histology	Blank(s)	IIIB	Blank(s)	Blank(s)	Blank(s)	Blank(s)	Blank(s)	T4d	N2a	M0	Blank(s)	Blank(s)	Blank(s)	RE+RN	RE+RN	Regional	Blank(s)	Blank(s)	51	Unknown or not applicable	None; diagnosed at autopsy	Surgery performed	Blank(s)	Blank(s)	Blank(s)	Blank(s)	998	710	600	0	10	10	8	987	987	0	Blank(s)	988	6	6	0
Married (including common law)	68	Female	White	C50.8-Overlapping lesion of breast	8530/3: Inflammatory carcinoma	Poorly differentiated; Grade III	Left - origin of primary	Positive histology	Blank(s)	IIIB	Blank(s)	Blank(s)	Blank(s)	Blank(s)	Blank(s)	T4d	N2NOS	M0	Blank(s)	Blank(s)	Blank(s)	RE+RN	RE+RN	Regional	Blank(s)	Blank(s)	0	Unknown or not applicable	None; diagnosed at autopsy	Not recommended	Blank(s)	Blank(s)	Blank(s)	Blank(s)	998	710	610	0	20	20	98	987	987	0	Blank(s)	988	1	0	0
Married (including common law)	72	Female	Other (American Indian/AK Native, Asian/Pacific Islander)	C50.9-Breast, NOS	8530/3: Inflammatory carcinoma	Undifferentiated; anaplastic; Grade IV	Left - origin of primary	Positive histology	Blank(s)	IIIC	Blank(s)	Blank(s)	Blank(s)	Blank(s)	Blank(s)	T4d	N3a	M0	Blank(s)	Blank(s)	Blank(s)	RE+RN	RE+RN	Regional	Blank(s)	Blank(s)	51	Unknown or not applicable	None; diagnosed at autopsy	Surgery performed	Blank(s)	Blank(s)	Blank(s)	Blank(s)	28	710	250	0	20	20	19	987	987	20	Blank(s)	988	3	3	0
Divorced	68	Female	White	C50.9-Breast, NOS	8530/3: Inflammatory carcinoma	Unknown	Left - origin of primary	Positive histology	Blank(s)	IV	Blank(s)	Blank(s)	Blank(s)	Blank(s)	Blank(s)	T4d	N1	M1	Blank(s)	Blank(s)	Blank(s)	D	D	Distant	Blank(s)	Blank(s)	0	Unknown or not applicable	None; diagnosed at autopsy	Not recommended	Blank(s)	Blank(s)	Blank(s)	Blank(s)	999	710	600	40	998	998	98	987	987	987	Blank(s)	988	0	0	0
Divorced	68	Female	White	C50.9-Breast, NOS	8530/3: Inflammatory carcinoma	Unknown	Right - origin of primary	Positive histology	Blank(s)	IV	Blank(s)	Blank(s)	Blank(s)	Blank(s)	Blank(s)	T4d	N1	M1	Blank(s)	Blank(s)	Blank(s)	D	D	Distant	Blank(s)	Blank(s)	0	Unknown or not applicable	None; diagnosed at autopsy	Not recommended	Blank(s)	Blank(s)	Blank(s)	Blank(s)	999	710	600	40	998	998	98	987	987	987	Blank(s)	988	0	0	0
Married (including common law)	72	Female	White	C50.8-Overlapping lesion of breast	8530/3: Inflammatory carcinoma	Moderately differentiated; Grade II	Right - origin of primary	Positive histology	Blank(s)	IIINOS	Blank(s)	Blank(s)	Blank(s)	Blank(s)	Blank(s)	T4d	NX	M0	Blank(s)	Blank(s)	Blank(s)	RE	RE	Regional	Blank(s)	Blank(s)	51	Unknown or not applicable	None; diagnosed at autopsy	Surgery performed	Blank(s)	Blank(s)	Blank(s)	Blank(s)	50	710	999	0	10	30	98	987	987	987	Blank(s)	988	6	9	0
Widowed	69	Female	Black	C50.9-Breast, NOS	8530/3: Inflammatory carcinoma	Poorly differentiated; Grade III	Left - origin of primary	Positive histology	Blank(s)	IV	Blank(s)	Blank(s)	Blank(s)	Blank(s)	Blank(s)	T4d	N0	M1	Blank(s)	Blank(s)	Blank(s)	D	D	Distant	Blank(s)	Blank(s)	51	Unknown or not applicable	None; diagnosed at autopsy	Surgery performed	Blank(s)	Blank(s)	Blank(s)	Blank(s)	999	710	0	44	20	10	98	0	0	0	Blank(s)	988	3	0	1
Single (never married)	74	Female	Black	C50.8-Overlapping lesion of breast	8530/3: Inflammatory carcinoma	Poorly differentiated; Grade III	Left - origin of primary	Positive histology	IV	IV	Blank(s)	Blank(s)	T4d	N3a	M1	T4d	N3a	M1	Blank(s)	Blank(s)	Blank(s)	D	D	Distant	Blank(s)	Blank(s)	51	Unknown or not applicable	None; diagnosed at autopsy	Surgery performed	Blank(s)	Blank(s)	Blank(s)	Blank(s)	110	750	520	44	10	20	10	987	987	50	130	988	5	6	0
Widowed	73	Female	Black	C50.9-Breast, NOS	8530/3: Inflammatory carcinoma	Unknown	Left - origin of primary	Direct visualization without microscopic confirmation	IIINOS	UNK Stage	Blank(s)	Blank(s)	T4d	NX	M0	T4d	NX	MX	Blank(s)	Blank(s)	Blank(s)	RE	RE	Regional	Blank(s)	Blank(s)	0	Unknown or not applicable	None; diagnosed at autopsy	Not recommended	Blank(s)	Blank(s)	Blank(s)	Blank(s)	999	750	999	99	998	998	99	987	987	987	998	988	0	9	9
Divorced	68	Female	White	C50.8-Overlapping lesion of breast	8530/3: Inflammatory carcinoma	Moderately differentiated; Grade II	Left - origin of primary	Positive histology	Blank(s)	IIIB	Blank(s)	Blank(s)	Blank(s)	Blank(s)	Blank(s)	T4d	N1NOS	M0	Blank(s)	Blank(s)	Blank(s)	RE+RN	RE+RN	Regional	Blank(s)	Blank(s)	51	Unknown or not applicable	None; diagnosed at autopsy	Surgery performed	Blank(s)	Blank(s)	Blank(s)	Blank(s)	999	710	250	0	10	20	98	987	987	0	Blank(s)	988	5	6	0
Married (including common law)	69	Female	White	C50.9-Breast, NOS	8530/3: Inflammatory carcinoma	Moderately differentiated; Grade II	Right - origin of primary	Positive histology	Blank(s)	IIIB	Blank(s)	Blank(s)	Blank(s)	Blank(s)	Blank(s)	T4d	N1	M0	Blank(s)	Blank(s)	Blank(s)	RE+RN	RE+RN	Regional	Blank(s)	Blank(s)	0	Unknown or not applicable	None; diagnosed at autopsy	Not recommended	Blank(s)	Blank(s)	Blank(s)	Blank(s)	998	710	600	0	10	10	95	987	987	0	Blank(s)	988	1	1	0
Married (including common law)	70	Female	White	C50.9-Breast, NOS	8530/3: Inflammatory carcinoma	Unknown	Right - origin of primary	Positive histology	Blank(s)	IV	Blank(s)	Blank(s)	Blank(s)	Blank(s)	Blank(s)	T4d	N3b	M1	Blank(s)	Blank(s)	Blank(s)	D	D	Distant	Blank(s)	Blank(s)	51	Unknown or not applicable	None; diagnosed at autopsy	Surgery performed	Blank(s)	Blank(s)	Blank(s)	Blank(s)	999	730	760	10	20	20	0	987	987	0	Blank(s)	988	5	5	0
Single (never married)	69	Female	Black	C50.9-Breast, NOS	8530/3: Inflammatory carcinoma	Unknown	Right - origin of primary	Positive histology	Blank(s)	IIIB	Blank(s)	Blank(s)	Blank(s)	Blank(s)	Blank(s)	T4d	N0	M0	Blank(s)	Blank(s)	Blank(s)	RE	RE	Regional	Blank(s)	Blank(s)	52	Unknown or not applicable	None; diagnosed at autopsy	Surgery performed	Blank(s)	Blank(s)	Blank(s)	Blank(s)	998	710	0	0	10	10	0	0	0	0	Blank(s)	988	3	3	0
Married (including common law)	69	Female	White	C50.4-Upper-outer quadrant of breast	8530/3: Inflammatory carcinoma	Moderately differentiated; Grade II	Left - origin of primary	Positive histology	Blank(s)	IIIB	Blank(s)	Blank(s)	Blank(s)	Blank(s)	Blank(s)	T4d	N0	M0	Blank(s)	Blank(s)	Blank(s)	RE	RE	Regional	Blank(s)	Blank(s)	51	Unknown or not applicable	None; diagnosed at autopsy	Surgery performed	Blank(s)	Blank(s)	Blank(s)	Blank(s)	999	710	0	0	999	999	98	0	0	0	Blank(s)	988	1	0	0
Widowed	67	Female	Black	C50.9-Breast, NOS	8530/3: Inflammatory carcinoma	Poorly differentiated; Grade III	Right - origin of primary	Positive histology	Blank(s)	IV	Blank(s)	Blank(s)	Blank(s)	Blank(s)	Blank(s)	T4d	N1NOS	M1	Blank(s)	Blank(s)	Blank(s)	D	D	Distant	Blank(s)	Blank(s)	51	Unknown or not applicable	None; diagnosed at autopsy	Surgery performed	Blank(s)	Blank(s)	Blank(s)	Blank(s)	998	710	520	40	20	20	0	987	987	0	Blank(s)	988	3	3	3
Married (including common law)	66	Female	White	C50.9-Breast, NOS	8530/3: Inflammatory carcinoma	Moderately differentiated; Grade II	Left - origin of primary	Positive histology	Blank(s)	IV	Blank(s)	Blank(s)	Blank(s)	Blank(s)	Blank(s)	T4d	N1	M1	Blank(s)	Blank(s)	Blank(s)	D	D	Distant	Blank(s)	Blank(s)	0	Unknown or not applicable	None; diagnosed at autopsy	Recommended but not performed, unknown reason	Blank(s)	Blank(s)	Blank(s)	Blank(s)	999	710	600	44	10	10	98	987	987	0	Blank(s)	988	1	0	0
Widowed	70	Female	White	C50.9-Breast, NOS	8530/3: Inflammatory carcinoma	Unknown	Left - origin of primary	Radiography without microscopic confirm	Blank(s)	UNK Stage	Blank(s)	Blank(s)	Blank(s)	Blank(s)	Blank(s)	T4d	NX	MX	Blank(s)	Blank(s)	Blank(s)	RE	RE	Regional	Blank(s)	Blank(s)	0	Unknown or not applicable	None; diagnosed at autopsy	Not recommended	Blank(s)	Blank(s)	Blank(s)	Blank(s)	999	730	999	99	999	999	98	987	987	987	Blank(s)	988	0	9	9
Divorced	67	Female	White	C50.9-Breast, NOS	8530/3: Inflammatory carcinoma	Unknown	Left - origin of primary	Positive histology	Blank(s)	IV	Blank(s)	Blank(s)	Blank(s)	Blank(s)	Blank(s)	T4d	N0	M1	Blank(s)	Blank(s)	Blank(s)	D	D	Distant	Blank(s)	Blank(s)	0	Unknown or not applicable	None; diagnosed at autopsy	Not recommended	Blank(s)	Blank(s)	Blank(s)	Blank(s)	998	710	0	44	10	10	98	0	0	0	Blank(s)	988	1	0	0
Married (including common law)	70	Female	White	C50.4-Upper-outer quadrant of breast	8530/3: Inflammatory carcinoma	Poorly differentiated; Grade III	Right - origin of primary	Positive histology	Blank(s)	IV	Blank(s)	Blank(s)	Blank(s)	Blank(s)	Blank(s)	T4d	N1	M1	Blank(s)	Blank(s)	Blank(s)	D	D	Distant	Blank(s)	Blank(s)	0	Unknown or not applicable	None; diagnosed at autopsy	Not recommended	Blank(s)	Blank(s)	Blank(s)	Blank(s)	998	730	600	40	997	997	98	987	987	40	Blank(s)	988	1	0	0
Divorced	66	Female	White	C50.9-Breast, NOS	8530/3: Inflammatory carcinoma	Well differentiated; Grade I	Right - origin of primary	Positive histology	Blank(s)	IIIB	Blank(s)	Blank(s)	Blank(s)	Blank(s)	Blank(s)	T4d	N2a	M0	Blank(s)	Blank(s)	Blank(s)	RE+RN	RE+RN	Regional	Blank(s)	Blank(s)	51	Unknown or not applicable	None; diagnosed at autopsy	Surgery performed	Blank(s)	Blank(s)	Blank(s)	Blank(s)	998	710	260	0	20	10	5	987	987	0	Blank(s)	988	3	3	0
Unknown	66	Female	White	C50.9-Breast, NOS	8530/3: Inflammatory carcinoma	Poorly differentiated; Grade III	Bilateral, single primary	Positive histology	Blank(s)	IV	Blank(s)	Blank(s)	Blank(s)	Blank(s)	Blank(s)	T4d	N1	M1	Blank(s)	Blank(s)	Blank(s)	D	D	Distant	Blank(s)	Blank(s)	0	Unknown or not applicable	None; diagnosed at autopsy	Not recommended	Blank(s)	Blank(s)	Blank(s)	Blank(s)	999	730	260	50	20	20	1	987	987	0	Blank(s)	988	1	1	1
Unknown	70	Female	White	C50.4-Upper-outer quadrant of breast	8530/3: Inflammatory carcinoma	Poorly differentiated; Grade III	Right - origin of primary	Positive histology	Blank(s)	IIIB	Blank(s)	Blank(s)	Blank(s)	Blank(s)	Blank(s)	T4d	N1a	M0	Blank(s)	Blank(s)	Blank(s)	RE+RN	RE+RN	Regional	Blank(s)	Blank(s)	52	Unknown or not applicable	None; diagnosed at autopsy	Surgery performed	Blank(s)	Blank(s)	Blank(s)	Blank(s)	15	710	250	0	20	20	1	987	987	0	Blank(s)	988	5	6	0
Married (including common law)	70	Female	White	C50.9-Breast, NOS	8530/3: Inflammatory carcinoma	Undifferentiated; anaplastic; Grade IV	Left - origin of primary	Positive histology	Blank(s)	IIIC	Blank(s)	Blank(s)	Blank(s)	Blank(s)	Blank(s)	T4d	N3NOS	M0	Blank(s)	Blank(s)	Blank(s)	RE+RN	RE+RN	Regional	Blank(s)	Blank(s)	52	Unknown or not applicable	None; diagnosed at autopsy	Surgery performed	Blank(s)	Blank(s)	Blank(s)	Blank(s)	998	710	820	0	20	20	13	987	987	0	Blank(s)	988	3	3	0
Widowed	67	Female	White	C50.4-Upper-outer quadrant of breast	8530/3: Inflammatory carcinoma	Unknown	Right - origin of primary	Positive histology	Blank(s)	IV	Blank(s)	Blank(s)	Blank(s)	Blank(s)	Blank(s)	T4d	N2b	M1	Blank(s)	Blank(s)	Blank(s)	D	D	Distant	Blank(s)	Blank(s)	0	Unknown or not applicable	None; diagnosed at autopsy	Not recommended	Blank(s)	Blank(s)	Blank(s)	Blank(s)	998	710	740	44	20	20	98	987	987	0	Blank(s)	988	0	0	0
Married (including common law)	72	Female	White	C50.9-Breast, NOS	8530/3: Inflammatory carcinoma	Unknown	Left - origin of primary	Positive histology	IIIB	IIIB	Blank(s)	Blank(s)	T4d	N1	M0	T4d	N1	M0	Blank(s)	Blank(s)	Blank(s)	RE+RN	RE+RN	Regional	Blank(s)	Blank(s)	0	Unknown or not applicable	None; diagnosed at autopsy	Not recommended	Blank(s)	Blank(s)	Blank(s)	Blank(s)	999	750	600	0	998	998	98	987	987	0	999	988	1	0	0
Married (including common law)	68	Female	White	C50.9-Breast, NOS	8530/3: Inflammatory carcinoma	Poorly differentiated; Grade III	Left - origin of primary	Positive histology	Blank(s)	IV	Blank(s)	Blank(s)	Blank(s)	Blank(s)	Blank(s)	T4d	N0	M1	Blank(s)	Blank(s)	Blank(s)	D	D	Distant	Blank(s)	Blank(s)	42	Unknown or not applicable	Non-primary surgical procedure to distant site	Surgery performed	Blank(s)	Blank(s)	Blank(s)	Blank(s)	998	730	0	10	10	10	98	0	0	50	Blank(s)	988	6	1	1
Widowed	67	Female	White	C50.8-Overlapping lesion of breast	8530/3: Inflammatory carcinoma	Poorly differentiated; Grade III	Left - origin of primary	Positive histology	Blank(s)	IIIB	Blank(s)	Blank(s)	Blank(s)	Blank(s)	Blank(s)	T4d	N2a	M0	Blank(s)	Blank(s)	Blank(s)	RE+RN	RE+RN	Regional	Blank(s)	Blank(s)	62	Unknown or not applicable	None; diagnosed at autopsy	Surgery performed	Blank(s)	Blank(s)	Blank(s)	Blank(s)	71	730	250	0	10	10	8	987	987	0	Blank(s)	988	5	6	0
Divorced	68	Female	White	C50.8-Overlapping lesion of breast	8530/3: Inflammatory carcinoma	Poorly differentiated; Grade III	Left - origin of primary	Positive histology	Blank(s)	IIIC	Blank(s)	Blank(s)	Blank(s)	Blank(s)	Blank(s)	T4d	N3a	M0	Blank(s)	Blank(s)	Blank(s)	RE+RN	RE+RN	Regional	Blank(s)	Blank(s)	51	Unknown or not applicable	None; diagnosed at autopsy	Surgery performed	Blank(s)	Blank(s)	Blank(s)	Blank(s)	130	710	520	0	10	10	26	987	987	30	Blank(s)	988	3	3	0
Divorced	72	Female	Black	C50.8-Overlapping lesion of breast	8530/3: Inflammatory carcinoma	Unknown	Left - origin of primary	Positive histology	Blank(s)	IV	Blank(s)	Blank(s)	Blank(s)	Blank(s)	Blank(s)	T4d	N2a	M1	Blank(s)	Blank(s)	Blank(s)	D	D	Distant	Blank(s)	Blank(s)	0	Unknown or not applicable	None; diagnosed at autopsy	Not recommended	Blank(s)	Blank(s)	Blank(s)	Blank(s)	998	730	510	40	20	20	98	987	987	0	Blank(s)	988	1	0	0
Married (including common law)	67	Female	White	C50.4-Upper-outer quadrant of breast	8530/3: Inflammatory carcinoma	Unknown	Left - origin of primary	Positive histology	Blank(s)	IV	Blank(s)	Blank(s)	Blank(s)	Blank(s)	Blank(s)	T4d	N1	M1	Blank(s)	Blank(s)	Blank(s)	D	D	Distant	Blank(s)	Blank(s)	22	Unknown or not applicable	None; diagnosed at autopsy	Surgery performed	Blank(s)	Blank(s)	Blank(s)	Blank(s)	70	710	600	44	20	20	98	987	987	0	Blank(s)	988	3	0	1
Widowed	67	Female	White	C50.9-Breast, NOS	8530/3: Inflammatory carcinoma	Poorly differentiated; Grade III	Right - origin of primary	Positive histology	Blank(s)	IIINOS	Blank(s)	Blank(s)	Blank(s)	Blank(s)	Blank(s)	T4d	NX	M0	Blank(s)	Blank(s)	Blank(s)	RE	RE	Regional	Blank(s)	Blank(s)	0	Unknown or not applicable	None; diagnosed at autopsy	Not recommended	Blank(s)	Blank(s)	Blank(s)	Blank(s)	998	710	999	0	10	10	98	987	987	0	Blank(s)	988	Blank(s)	Blank(s)	Blank(s)
Married (including common law)	67	Female	White	C50.8-Overlapping lesion of breast	8530/3: Inflammatory carcinoma	Poorly differentiated; Grade III	Left - origin of primary	Positive histology	Blank(s)	IIIC	Blank(s)	Blank(s)	Blank(s)	Blank(s)	Blank(s)	T4d	N3a	M0	Blank(s)	Blank(s)	Blank(s)	RE+RN	RE+RN	Regional	Blank(s)	Blank(s)	51	Unknown or not applicable	None; diagnosed at autopsy	Surgery performed	Blank(s)	Blank(s)	Blank(s)	Blank(s)	998	730	250	0	20	20	18	987	987	30	Blank(s)	988	5	6	0
Married (including common law)	66	Female	White	C50.9-Breast, NOS	8530/3: Inflammatory carcinoma	Well differentiated; Grade I	Left - origin of primary	Positive histology	Blank(s)	UNK Stage	Blank(s)	Blank(s)	Blank(s)	Blank(s)	Blank(s)	T4d	N1a	MX	Blank(s)	Blank(s)	Blank(s)	RE+RN	RE+RN	Regional	Blank(s)	Blank(s)	51	Unknown or not applicable	None; diagnosed at autopsy	Surgery performed	Blank(s)	Blank(s)	Blank(s)	Blank(s)	27	710	250	99	10	10	3	987	987	20	Blank(s)	988	3	3	0
Married (including common law)	68	Female	White	C50.9-Breast, NOS	8530/3: Inflammatory carcinoma	Poorly differentiated; Grade III	Right - origin of primary	Positive histology	Blank(s)	IV	Blank(s)	Blank(s)	Blank(s)	Blank(s)	Blank(s)	T4d	N2NOS	M1	Blank(s)	Blank(s)	Blank(s)	D	D	Distant	Blank(s)	Blank(s)	0	Unknown or not applicable	None; diagnosed at autopsy	Not performed, patient died prior to recommended surgery	Blank(s)	Blank(s)	Blank(s)	Blank(s)	999	710	610	40	20	20	98	987	987	987	Blank(s)	988	1	0	0
Divorced	72	Female	White	C50.9-Breast, NOS	8530/3: Inflammatory carcinoma	Poorly differentiated; Grade III	Left - origin of primary	Positive histology	Blank(s)	IIIB	Blank(s)	Blank(s)	Blank(s)	Blank(s)	Blank(s)	T4d	N1NOS	M0	Blank(s)	Blank(s)	Blank(s)	RE+RN	RE+RN	Regional	Blank(s)	Blank(s)	51	Unknown or not applicable	None; diagnosed at autopsy	Surgery performed	Blank(s)	Blank(s)	Blank(s)	Blank(s)	998	710	260	0	20	20	0	987	987	0	Blank(s)	988	5	6	0
Single (never married)	69	Female	Other (American Indian/AK Native, Asian/Pacific Islander)	C50.3-Lower-inner quadrant of breast	8530/3: Inflammatory carcinoma	Poorly differentiated; Grade III	Right - origin of primary	Positive histology	Blank(s)	IIINOS	Blank(s)	Blank(s)	Blank(s)	Blank(s)	Blank(s)	T4d	NX	M0	Blank(s)	Blank(s)	Blank(s)	RE	RE	Regional	Blank(s)	Blank(s)	52	Unknown or not applicable	Non-primary surgical procedure performed	Surgery performed	Blank(s)	Blank(s)	Blank(s)	Blank(s)	52	710	999	0	10	10	98	987	987	0	Blank(s)	988	1	0	0
Married (including common law)	67	Female	White	C50.9-Breast, NOS	8530/3: Inflammatory carcinoma	Moderately differentiated; Grade II	Right - origin of primary	Positive histology	Blank(s)	IIIB	Blank(s)	Blank(s)	Blank(s)	Blank(s)	Blank(s)	T4d	N2a	M0	Blank(s)	Blank(s)	Blank(s)	RE+RN	RE+RN	Regional	Blank(s)	Blank(s)	51	Unknown or not applicable	None; diagnosed at autopsy	Surgery performed	Blank(s)	Blank(s)	Blank(s)	Blank(s)	20	710	520	0	10	10	8	987	987	0	Blank(s)	988	6	6	0
Widowed	71	Female	White	C50.8-Overlapping lesion of breast	8530/3: Inflammatory carcinoma	Moderately differentiated; Grade II	Left - origin of primary	Positive histology	Blank(s)	IIIB	Blank(s)	Blank(s)	Blank(s)	Blank(s)	Blank(s)	T4d	N2NOS	M0	Blank(s)	Blank(s)	Blank(s)	RE+RN	RE+RN	Regional	Blank(s)	Blank(s)	0	Unknown or not applicable	None; diagnosed at autopsy	Not recommended	Blank(s)	Blank(s)	Blank(s)	Blank(s)	999	730	620	0	10	10	1	987	987	0	Blank(s)	988	1	3	0
Married (including common law)	71	Female	White	C50.9-Breast, NOS	8530/3: Inflammatory carcinoma	Poorly differentiated; Grade III	Left - origin of primary	Positive histology	Blank(s)	IV	Blank(s)	Blank(s)	Blank(s)	Blank(s)	Blank(s)	T4d	N2a	M1	Blank(s)	Blank(s)	Blank(s)	D	D	Distant	Blank(s)	Blank(s)	51	Unknown or not applicable	None; diagnosed at autopsy	Surgery performed	Blank(s)	Blank(s)	Blank(s)	Blank(s)	120	730	250	44	10	10	9	987	987	0	Blank(s)	988	3	3	0
Widowed	67	Female	White	C50.9-Breast, NOS	8530/3: Inflammatory carcinoma	Poorly differentiated; Grade III	Right - origin of primary	Positive histology	Blank(s)	IIIB	Blank(s)	Blank(s)	Blank(s)	Blank(s)	Blank(s)	T4d	N0	M0	Blank(s)	Blank(s)	Blank(s)	RE	RE	Regional	Blank(s)	Blank(s)	0	Unknown or not applicable	None; diagnosed at autopsy	Not recommended	Blank(s)	Blank(s)	Blank(s)	Blank(s)	999	710	0	0	20	20	98	0	0	0	Blank(s)	988	1	0	0
Married (including common law)	72	Female	White	C50.4-Upper-outer quadrant of breast	8530/3: Inflammatory carcinoma	Poorly differentiated; Grade III	Left - origin of primary	Positive histology	Blank(s)	IIIB	Blank(s)	Blank(s)	Blank(s)	Blank(s)	Blank(s)	T4d	N2a	M0	Blank(s)	Blank(s)	Blank(s)	RE+RN	RE+RN	Regional	Blank(s)	Blank(s)	51	Unknown or not applicable	None; diagnosed at autopsy	Surgery performed	Blank(s)	Blank(s)	Blank(s)	Blank(s)	50	710	600	0	10	20	6	987	987	20	Blank(s)	988	6	6	0
Married (including common law)	68	Female	White	C50.9-Breast, NOS	8530/3: Inflammatory carcinoma	Poorly differentiated; Grade III	Left - origin of primary	Positive histology	Blank(s)	IV	Blank(s)	Blank(s)	Blank(s)	Blank(s)	Blank(s)	T4d	NX	M1	Blank(s)	Blank(s)	Blank(s)	D	D	Distant	Blank(s)	Blank(s)	51	Unknown or not applicable	None; diagnosed at autopsy	Surgery performed	Blank(s)	Blank(s)	Blank(s)	Blank(s)	998	710	999	44	20	20	0	987	987	0	Blank(s)	988	5	5	0
Married (including common law)	68	Female	White	C50.5-Lower-outer quadrant of breast	8530/3: Inflammatory carcinoma	Unknown	Left - origin of primary	Positive histology	Blank(s)	IV	Blank(s)	Blank(s)	Blank(s)	Blank(s)	Blank(s)	T4d	N2NOS	M1	Blank(s)	Blank(s)	Blank(s)	D	D	Distant	Blank(s)	Blank(s)	0	Unknown or not applicable	None; diagnosed at autopsy	Not recommended	Blank(s)	Blank(s)	Blank(s)	Blank(s)	998	730	610	44	20	20	98	987	987	0	Blank(s)	988	1	0	0
Married (including common law)	69	Female	Other (American Indian/AK Native, Asian/Pacific Islander)	C50.9-Breast, NOS	8530/3: Inflammatory carcinoma	Poorly differentiated; Grade III	Left - origin of primary	Positive histology	Blank(s)	IV	Blank(s)	Blank(s)	Blank(s)	Blank(s)	Blank(s)	T4d	N0	M1	Blank(s)	Blank(s)	Blank(s)	D	D	Distant	Blank(s)	Blank(s)	40	Unknown or not applicable	None; diagnosed at autopsy	Surgery performed	Blank(s)	Blank(s)	Blank(s)	Blank(s)	998	710	0	40	999	999	98	0	0	50	Blank(s)	988	3	0	0
Married (including common law)	66	Female	White	C50.8-Overlapping lesion of breast	8530/3: Inflammatory carcinoma	Moderately differentiated; Grade II	Right - origin of primary	Positive histology	Blank(s)	IV	Blank(s)	Blank(s)	Blank(s)	Blank(s)	Blank(s)	T4d	N1	M1	Blank(s)	Blank(s)	Blank(s)	D	D	Distant	Blank(s)	Blank(s)	0	Unknown or not applicable	None; diagnosed at autopsy	Not recommended	Blank(s)	Blank(s)	Blank(s)	Blank(s)	999	730	600	44	10	10	98	987	987	0	Blank(s)	988	Blank(s)	Blank(s)	Blank(s)
Married (including common law)	65	Female	White	C50.9-Breast, NOS	8530/3: Inflammatory carcinoma	Undifferentiated; anaplastic; Grade IV	Left - origin of primary	Positive histology	Blank(s)	IIINOS	Blank(s)	Blank(s)	Blank(s)	Blank(s)	Blank(s)	T4d	NX	M0	Blank(s)	Blank(s)	Blank(s)	RE	RE	Regional	Blank(s)	Blank(s)	0	Unknown or not applicable	None; diagnosed at autopsy	Not recommended	Blank(s)	Blank(s)	Blank(s)	Blank(s)	999	710	999	0	10	20	98	987	987	0	Blank(s)	988	1	0	0
Divorced	67	Female	White	C50.9-Breast, NOS	8530/3: Inflammatory carcinoma	Poorly differentiated; Grade III	Right - origin of primary	Positive histology	Blank(s)	IIIB	Blank(s)	Blank(s)	Blank(s)	Blank(s)	Blank(s)	T4d	N2NOS	M0	Blank(s)	Blank(s)	Blank(s)	RE+RN	RE+RN	Regional	Blank(s)	Blank(s)	51	Unknown or not applicable	None; diagnosed at autopsy	Surgery performed	Blank(s)	Blank(s)	Blank(s)	Blank(s)	998	710	620	0	999	999	9	987	987	0	Blank(s)	988	5	6	0
Married (including common law)	65	Female	Black	C50.9-Breast, NOS	8530/3: Inflammatory carcinoma	Unknown	Left - origin of primary	Positive histology	Blank(s)	IV	Blank(s)	Blank(s)	Blank(s)	Blank(s)	Blank(s)	T4d	N0	M1	Blank(s)	Blank(s)	Blank(s)	D	D	Distant	Blank(s)	Blank(s)	0	Unknown or not applicable	None; diagnosed at autopsy	Not recommended	Blank(s)	Blank(s)	Blank(s)	Blank(s)	999	730	0	40	997	997	98	0	0	987	Blank(s)	988	0	0	1
Married (including common law)	66	Female	Black	C50.9-Breast, NOS	8530/3: Inflammatory carcinoma	Unknown	Left - origin of primary	Positive histology	Blank(s)	IV	Blank(s)	Blank(s)	Blank(s)	Blank(s)	Blank(s)	T4d	NX	M1	Blank(s)	Blank(s)	Blank(s)	D	D	Distant	Blank(s)	Blank(s)	0	Unknown or not applicable	None; diagnosed at autopsy	Not recommended	Blank(s)	Blank(s)	Blank(s)	Blank(s)	999	730	999	44	998	998	98	987	987	987	Blank(s)	988	1	0	0
Widowed	66	Female	White	C50.9-Breast, NOS	8530/3: Inflammatory carcinoma	Poorly differentiated; Grade III	Right - origin of primary	Positive histology	Blank(s)	IIIB	Blank(s)	Blank(s)	Blank(s)	Blank(s)	Blank(s)	T4d	N1a	M0	Blank(s)	Blank(s)	Blank(s)	RE+RN	RE+RN	Regional	Blank(s)	Blank(s)	52	Unknown or not applicable	None; diagnosed at autopsy	Surgery performed	Blank(s)	Blank(s)	Blank(s)	Blank(s)	999	710	600	0	20	20	1	987	987	60	Blank(s)	988	5	6	0
Married (including common law)	65	Female	White	C50.9-Breast, NOS	8530/3: Inflammatory carcinoma	Moderately differentiated; Grade II	Left - origin of primary	Positive histology	Blank(s)	IIIC	Blank(s)	Blank(s)	Blank(s)	Blank(s)	Blank(s)	T4d	N3a	M0	Blank(s)	Blank(s)	Blank(s)	D	RE+RN	Regional	Blank(s)	Blank(s)	51	Unknown or not applicable	None; diagnosed at autopsy	Surgery performed	Blank(s)	Blank(s)	Blank(s)	Blank(s)	90	730	750	0	10	20	29	987	987	0	Blank(s)	988	3	3	0
Single (never married)	66	Female	White	C50.9-Breast, NOS	8530/3: Inflammatory carcinoma	Poorly differentiated; Grade III	Left - origin of primary	Positive histology	Blank(s)	IV	Blank(s)	Blank(s)	Blank(s)	Blank(s)	Blank(s)	T4d	N1	M1	Blank(s)	Blank(s)	Blank(s)	D	D	Distant	Blank(s)	Blank(s)	0	Unknown or not applicable	None; diagnosed at autopsy	Not recommended	Blank(s)	Blank(s)	Blank(s)	Blank(s)	20	710	260	44	20	20	98	987	987	0	Blank(s)	988	1	0	0
Single (never married)	65	Female	Unknown	C50.4-Upper-outer quadrant of breast	8530/3: Inflammatory carcinoma	Poorly differentiated; Grade III	Left - origin of primary	Positive histology	Blank(s)	IV	Blank(s)	Blank(s)	Blank(s)	Blank(s)	Blank(s)	T4d	NX	M1	Blank(s)	Blank(s)	Blank(s)	D	D	Distant	Blank(s)	Blank(s)	0	Unknown or not applicable	None; diagnosed at autopsy	Not recommended	Blank(s)	Blank(s)	Blank(s)	Blank(s)	60	730	999	44	20	20	98	987	987	987	Blank(s)	988	1	0	0
Married (including common law)	69	Female	White	C50.9-Breast, NOS	8530/3: Inflammatory carcinoma	Moderately differentiated; Grade II	Left - origin of primary	Positive histology	Blank(s)	IV	Blank(s)	Blank(s)	Blank(s)	Blank(s)	Blank(s)	T4d	N3c	M1	Blank(s)	Blank(s)	Blank(s)	D	D	Distant	Blank(s)	Blank(s)	51	Unknown or not applicable	None; diagnosed at autopsy	Surgery performed	Blank(s)	Blank(s)	Blank(s)	Blank(s)	30	710	800	10	10	10	95	987	987	0	Blank(s)	988	5	5	0
Divorced	66	Female	White	C50.8-Overlapping lesion of breast	8530/3: Inflammatory carcinoma	Moderately differentiated; Grade II	Left - origin of primary	Positive histology	Blank(s)	IIINOS	Blank(s)	Blank(s)	Blank(s)	Blank(s)	Blank(s)	T4d	NX	M0	Blank(s)	Blank(s)	Blank(s)	RE	RE	Regional	Blank(s)	Blank(s)	22	Unknown or not applicable	None; diagnosed at autopsy	Surgery performed	Blank(s)	Blank(s)	Blank(s)	Blank(s)	998	710	999	0	10	20	98	987	987	50	Blank(s)	988	3	0	0
Widowed	71	Female	White	C50.9-Breast, NOS	8530/3: Inflammatory carcinoma	Unknown	Left - origin of primary	Clinical diagnosis only	IV	IV	Blank(s)	Blank(s)	T4d	NX	M1	T4d	NX	M1	Blank(s)	Blank(s)	Blank(s)	D	D	Distant	Blank(s)	Blank(s)	0	Unknown or not applicable	None; diagnosed at autopsy	Not recommended	Blank(s)	Blank(s)	Blank(s)	Blank(s)	999	750	999	60	998	998	98	987	987	987	998	988	0	0	0
Married (including common law)	70	Female	White	C50.9-Breast, NOS	8530/3: Inflammatory carcinoma	Moderately differentiated; Grade II	Right - origin of primary	Positive histology	Blank(s)	IIIB	Blank(s)	Blank(s)	Blank(s)	Blank(s)	Blank(s)	T4d	N2a	M0	Blank(s)	Blank(s)	Blank(s)	RE+RN	RE+RN	Regional	Blank(s)	Blank(s)	51	Unknown or not applicable	None; diagnosed at autopsy	Surgery performed	Blank(s)	Blank(s)	Blank(s)	Blank(s)	110	730	250	0	10	10	4	987	987	0	Blank(s)	988	3	3	0
Married (including common law)	66	Female	White	C50.4-Upper-outer quadrant of breast	8530/3: Inflammatory carcinoma	Poorly differentiated; Grade III	Right - origin of primary	Positive histology	Blank(s)	IIIB	Blank(s)	Blank(s)	Blank(s)	Blank(s)	Blank(s)	T4d	N2a	M0	Blank(s)	Blank(s)	Blank(s)	RE+RN	RE+RN	Regional	Blank(s)	Blank(s)	22	Unknown or not applicable	None; diagnosed at autopsy	Surgery performed	Blank(s)	Blank(s)	Blank(s)	Blank(s)	50	710	250	0	10	10	4	987	987	0	Blank(s)	988	Blank(s)	Blank(s)	Blank(s)
Married (including common law)	68	Female	Black	C50.1-Central portion of breast	8530/3: Inflammatory carcinoma	Poorly differentiated; Grade III	Right - origin of primary	Positive histology	Blank(s)	IIIB	Blank(s)	Blank(s)	Blank(s)	Blank(s)	Blank(s)	T4d	N0	M0	Blank(s)	Blank(s)	Blank(s)	RE	RE	Regional	Blank(s)	Blank(s)	51	Unknown or not applicable	None; diagnosed at autopsy	Surgery performed	Blank(s)	Blank(s)	Blank(s)	Blank(s)	70	730	0	0	10	20	0	0	0	0	Blank(s)	988	5	5	0
Married (including common law)	72	Female	White	C50.9-Breast, NOS	8530/3: Inflammatory carcinoma	Poorly differentiated; Grade III	Right - origin of primary	Positive histology	IV	IV	Blank(s)	Blank(s)	T4d	N1	M1	T4d	N1	M1	Blank(s)	Blank(s)	Blank(s)	D	D	Distant	Blank(s)	Blank(s)	41	Unknown or not applicable	None; diagnosed at autopsy	Surgery performed	Blank(s)	Blank(s)	Blank(s)	Blank(s)	23	750	600	44	10	10	98	987	987	0	90	988	6	0	0
Married (including common law)	67	Female	White	C50.9-Breast, NOS	8530/3: Inflammatory carcinoma	Moderately differentiated; Grade II	Left - origin of primary	Positive histology	Blank(s)	IV	Blank(s)	Blank(s)	Blank(s)	Blank(s)	Blank(s)	T4d	NX	M1	Blank(s)	Blank(s)	Blank(s)	D	D	Distant	Blank(s)	Blank(s)	22	Unknown or not applicable	None; diagnosed at autopsy	Surgery performed	Blank(s)	Blank(s)	Blank(s)	Blank(s)	999	710	999	40	20	20	98	987	987	0	Blank(s)	988	3	9	1
Widowed	67	Female	White	C50.8-Overlapping lesion of breast	8530/3: Inflammatory carcinoma	Moderately differentiated; Grade II	Left - origin of primary	Positive histology	Blank(s)	IIIB	Blank(s)	Blank(s)	Blank(s)	Blank(s)	Blank(s)	T4d	N1a	M0	Blank(s)	Blank(s)	Blank(s)	RE+RN	RE+RN	Regional	Blank(s)	Blank(s)	51	Unknown or not applicable	None; diagnosed at autopsy	Surgery performed	Blank(s)	Blank(s)	Blank(s)	Blank(s)	70	710	250	0	10	10	3	987	987	20	Blank(s)	988	6	3	0
Married (including common law)	67	Female	White	C50.9-Breast, NOS	8530/3: Inflammatory carcinoma	Poorly differentiated; Grade III	Right - origin of primary	Positive histology	Blank(s)	IIIC	Blank(s)	Blank(s)	Blank(s)	Blank(s)	Blank(s)	T4d	N3a	M0	Blank(s)	Blank(s)	Blank(s)	RE+RN	RE+RN	Regional	Blank(s)	Blank(s)	51	Unknown or not applicable	None; diagnosed at autopsy	Surgery performed	Blank(s)	Blank(s)	Blank(s)	Blank(s)	60	730	250	0	10	20	14	987	987	20	Blank(s)	988	6	6	0
Married (including common law)	66	Female	White	C50.5-Lower-outer quadrant of breast	8530/3: Inflammatory carcinoma	Poorly differentiated; Grade III	Right - origin of primary	Positive histology	Blank(s)	IV	Blank(s)	Blank(s)	Blank(s)	Blank(s)	Blank(s)	T4d	N0	M1	Blank(s)	Blank(s)	Blank(s)	D	D	Distant	Blank(s)	Blank(s)	22	Unknown or not applicable	None; diagnosed at autopsy	Surgery performed	Blank(s)	Blank(s)	Blank(s)	Blank(s)	40	710	0	44	20	20	98	0	0	0	Blank(s)	988	1	1	1
Married (including common law)	66	Female	White	C50.9-Breast, NOS	8530/3: Inflammatory carcinoma	Undifferentiated; anaplastic; Grade IV	Right - origin of primary	Positive histology	Blank(s)	IIIC	Blank(s)	Blank(s)	Blank(s)	Blank(s)	Blank(s)	T4d	N3a	M0	Blank(s)	Blank(s)	Blank(s)	RE+RN	RE+RN	Regional	Blank(s)	Blank(s)	51	Unknown or not applicable	None; diagnosed at autopsy	Surgery performed	Blank(s)	Blank(s)	Blank(s)	Blank(s)	80	710	600	0	10	20	21	987	987	0	Blank(s)	988	3	3	0
Married (including common law)	66	Female	White	C50.4-Upper-outer quadrant of breast	8530/3: Inflammatory carcinoma	Unknown	Left - origin of primary	Positive histology	Blank(s)	IIINOS	Blank(s)	Blank(s)	Blank(s)	Blank(s)	Blank(s)	T4d	NX	M0	Blank(s)	Blank(s)	Blank(s)	RE	RE	Regional	Blank(s)	Blank(s)	0	Unknown or not applicable	None; diagnosed at autopsy	Not recommended	Blank(s)	Blank(s)	Blank(s)	Blank(s)	998	710	999	0	10	10	98	987	987	0	Blank(s)	988	1	9	0
Divorced	67	Female	White	C50.9-Breast, NOS	8530/3: Inflammatory carcinoma	Poorly differentiated; Grade III	Left - origin of primary	Positive histology	Blank(s)	IV	Blank(s)	Blank(s)	Blank(s)	Blank(s)	Blank(s)	T4d	N1	M1	Blank(s)	Blank(s)	Blank(s)	D	D	Distant	Blank(s)	Blank(s)	22	Unknown or not applicable	None; diagnosed at autopsy	Surgery performed	Blank(s)	Blank(s)	Blank(s)	Blank(s)	998	710	260	40	10	20	5	987	987	50	Blank(s)	988	5	0	0
Married (including common law)	69	Female	White	C50.9-Breast, NOS	8530/3: Inflammatory carcinoma	Moderately differentiated; Grade II	Left - origin of primary	Positive histology	Blank(s)	IIIB	Blank(s)	Blank(s)	Blank(s)	Blank(s)	Blank(s)	T4d	N1	M0	Blank(s)	Blank(s)	Blank(s)	RE+RN	RE+RN	Regional	Blank(s)	Blank(s)	51	Unknown or not applicable	None; diagnosed at autopsy	Surgery performed	Blank(s)	Blank(s)	Blank(s)	Blank(s)	30	710	600	0	20	20	98	987	987	987	Blank(s)	988	5	5	0
Widowed	67	Female	Black	C50.4-Upper-outer quadrant of breast	8530/3: Inflammatory carcinoma	Moderately differentiated; Grade II	Left - origin of primary	Positive histology	Blank(s)	IIIB	Blank(s)	Blank(s)	Blank(s)	Blank(s)	Blank(s)	T4d	N2a	M0	Blank(s)	Blank(s)	Blank(s)	RE+RN	RE+RN	Regional	Blank(s)	Blank(s)	51	Unknown or not applicable	None; diagnosed at autopsy	Surgery performed	Blank(s)	Blank(s)	Blank(s)	Blank(s)	19	710	250	0	10	10	4	987	987	20	Blank(s)	988	3	3	0
Married (including common law)	71	Female	White	C50.9-Breast, NOS	8530/3: Inflammatory carcinoma	Undifferentiated; anaplastic; Grade IV	Right - origin of primary	Positive histology	Blank(s)	IIIC	Blank(s)	Blank(s)	Blank(s)	Blank(s)	Blank(s)	T4d	N3c	M0	Blank(s)	Blank(s)	Blank(s)	D	D	Distant	Blank(s)	Blank(s)	51	Unknown or not applicable	None; diagnosed at autopsy	Surgery performed	Blank(s)	Blank(s)	Blank(s)	Blank(s)	999	710	800	0	20	20	0	987	987	0	Blank(s)	988	6	6	0
Widowed	67	Female	White	C50.4-Upper-outer quadrant of breast	8530/3: Inflammatory carcinoma	Poorly differentiated; Grade III	Right - origin of primary	Positive histology	Blank(s)	IIIB	Blank(s)	Blank(s)	Blank(s)	Blank(s)	Blank(s)	T4d	N0	M0	Blank(s)	Blank(s)	Blank(s)	RE	RE	Regional	Blank(s)	Blank(s)	51	Unknown or not applicable	None; diagnosed at autopsy	Surgery performed	Blank(s)	Blank(s)	Blank(s)	Blank(s)	998	710	0	0	20	20	0	0	0	0	Blank(s)	988	5	5	0
Divorced	72	Female	White	C50.8-Overlapping lesion of breast	8530/3: Inflammatory carcinoma	Unknown	Left - origin of primary	Positive histology	IIIB	IIIB	Blank(s)	Blank(s)	T4d	N1	M0	T4d	N1	M0	Blank(s)	Blank(s)	Blank(s)	RE+RN	RE+RN	Regional	Blank(s)	Blank(s)	99	Unknown or not applicable	Unknown; death certificate only	Unknown; death certificate; or autopsy only (2003+)	Blank(s)	Blank(s)	Blank(s)	Blank(s)	999	750	600	0	999	999	98	987	987	987	998	988	0	1	0
Married (including common law)	67	Female	White	C50.8-Overlapping lesion of breast	8530/3: Inflammatory carcinoma	Moderately differentiated; Grade II	Right - origin of primary	Positive histology	Blank(s)	IIIC	Blank(s)	Blank(s)	Blank(s)	Blank(s)	Blank(s)	T4d	N3a	M0	Blank(s)	Blank(s)	Blank(s)	RE+RN	RE+RN	Regional	Blank(s)	Blank(s)	61	Unknown or not applicable	None; diagnosed at autopsy	Surgery performed	Blank(s)	Blank(s)	Blank(s)	Blank(s)	53	730	520	0	10	10	10	987	987	0	Blank(s)	988	5	6	0
Divorced	69	Female	Black	C50.9-Breast, NOS	8530/3: Inflammatory carcinoma	Unknown	Left - origin of primary	Positive histology	Blank(s)	IV	Blank(s)	Blank(s)	Blank(s)	Blank(s)	Blank(s)	T4d	NX	M1	Blank(s)	Blank(s)	Blank(s)	D	D	Distant	Blank(s)	Blank(s)	0	Unknown or not applicable	None; diagnosed at autopsy	Recommended but not performed, unknown reason	Blank(s)	Blank(s)	Blank(s)	Blank(s)	999	710	999	44	20	20	98	987	987	0	Blank(s)	988	3	0	0
Widowed	66	Female	White	C50.9-Breast, NOS	8530/3: Inflammatory carcinoma	Moderately differentiated; Grade II	Right - origin of primary	Positive histology	Blank(s)	UNK Stage	Blank(s)	Blank(s)	Blank(s)	Blank(s)	Blank(s)	T4d	N2NOS	MX	Blank(s)	Blank(s)	Blank(s)	RE+RN	RE+RN	Regional	Blank(s)	Blank(s)	51	Unknown or not applicable	None; diagnosed at autopsy	Surgery performed	Blank(s)	Blank(s)	Blank(s)	Blank(s)	40	730	280	99	10	10	9	987	987	0	Blank(s)	988	3	3	9
Married (including common law)	67	Female	White	C50.9-Breast, NOS	8530/3: Inflammatory carcinoma	Unknown	Right - origin of primary	Positive histology	Blank(s)	IIIB	Blank(s)	Blank(s)	Blank(s)	Blank(s)	Blank(s)	T4d	N1mi	M0	Blank(s)	Blank(s)	Blank(s)	RE+RN	RE+RN	Regional	Blank(s)	Blank(s)	51	Unknown or not applicable	None; diagnosed at autopsy	Surgery performed	Blank(s)	Blank(s)	Blank(s)	Blank(s)	998	710	150	0	20	10	4	987	987	0	Blank(s)	988	5	6	0
Married (including common law)	71	Female	White	C50.1-Central portion of breast	8530/3: Inflammatory carcinoma	Moderately differentiated; Grade II	Right - origin of primary	Positive histology	Blank(s)	IIIB	Blank(s)	Blank(s)	Blank(s)	Blank(s)	Blank(s)	T4d	N1	M0	Blank(s)	Blank(s)	Blank(s)	RE+RN	RE+RN	Regional	Blank(s)	Blank(s)	51	Unknown or not applicable	None; diagnosed at autopsy	Surgery performed	Blank(s)	Blank(s)	Blank(s)	Blank(s)	19	750	255	0	10	10	98	987	987	0	Blank(s)	988	5	0	0
Widowed	72	Female	Black	C50.4-Upper-outer quadrant of breast	8530/3: Inflammatory carcinoma	Moderately differentiated; Grade II	Right - origin of primary	Positive histology	IIIB	IIIB	Blank(s)	Blank(s)	T4d	N0	M0	T4d	N0	M0	Blank(s)	Blank(s)	Blank(s)	RE	RE	Regional	Blank(s)	Blank(s)	41	Unknown or not applicable	None; diagnosed at autopsy	Surgery performed	Blank(s)	Blank(s)	Blank(s)	Blank(s)	250	750	0	0	10	10	98	0	0	0	60	988	0	0	0
Divorced	67	Female	White	C50.4-Upper-outer quadrant of breast	8530/3: Inflammatory carcinoma	Moderately differentiated; Grade II	Right - origin of primary	Positive histology	Blank(s)	IV	Blank(s)	Blank(s)	Blank(s)	Blank(s)	Blank(s)	T4d	N1	M1	Blank(s)	Blank(s)	Blank(s)	D	D	Distant	Blank(s)	Blank(s)	22	Unknown or not applicable	None; diagnosed at autopsy	Surgery performed	Blank(s)	Blank(s)	Blank(s)	Blank(s)	20	710	260	44	20	20	98	987	987	0	Blank(s)	988	1	0	0
Married (including common law)	65	Female	Black	C50.8-Overlapping lesion of breast	8530/3: Inflammatory carcinoma	Moderately differentiated; Grade II	Right - origin of primary	Positive histology	Blank(s)	IIIB	Blank(s)	Blank(s)	Blank(s)	Blank(s)	Blank(s)	T4d	N1a	M0	Blank(s)	Blank(s)	Blank(s)	RE+RN	RE+RN	Regional	Blank(s)	Blank(s)	51	Unknown or not applicable	None; diagnosed at autopsy	Surgery performed	Blank(s)	Blank(s)	Blank(s)	Blank(s)	998	730	250	0	10	10	1	987	987	30	Blank(s)	988	5	6	0
Married (including common law)	69	Female	White	C50.5-Lower-outer quadrant of breast	8530/3: Inflammatory carcinoma	Poorly differentiated; Grade III	Right - origin of primary	Positive histology	Blank(s)	IIIB	Blank(s)	Blank(s)	Blank(s)	Blank(s)	Blank(s)	T4d	N2a	M0	Blank(s)	Blank(s)	Blank(s)	RE+RN	RE+RN	Regional	Blank(s)	Blank(s)	51	Unknown or not applicable	None; diagnosed at autopsy	Surgery performed	Blank(s)	Blank(s)	Blank(s)	Blank(s)	45	710	600	0	20	20	4	987	987	20	Blank(s)	988	3	3	0
Married (including common law)	67	Female	White	C50.9-Breast, NOS	8530/3: Inflammatory carcinoma	Poorly differentiated; Grade III	Right - origin of primary	Positive histology	Blank(s)	IIIC	Blank(s)	Blank(s)	Blank(s)	Blank(s)	Blank(s)	T4d	N3a	M0	Blank(s)	Blank(s)	Blank(s)	RE+RN	RE+RN	Regional	Blank(s)	Blank(s)	51	Unknown or not applicable	None; diagnosed at autopsy	Surgery performed	Blank(s)	Blank(s)	Blank(s)	Blank(s)	45	710	250	0	20	20	12	987	987	30	Blank(s)	988	3	3	0
Married (including common law)	64	Female	White	C50.9-Breast, NOS	8530/3: Inflammatory carcinoma	Poorly differentiated; Grade III	Left - origin of primary	Positive histology	Blank(s)	IIIB	Blank(s)	Blank(s)	Blank(s)	Blank(s)	Blank(s)	T4d	N1	M0	Blank(s)	Blank(s)	Blank(s)	RE+RN	RE+RN	Regional	Blank(s)	Blank(s)	51	Unknown or not applicable	None; diagnosed at autopsy	Surgery performed	Blank(s)	Blank(s)	Blank(s)	Blank(s)	998	730	260	0	10	20	0	987	987	987	Blank(s)	988	5	5	0
Widowed	69	Female	Black	C50.9-Breast, NOS	8530/3: Inflammatory carcinoma	Poorly differentiated; Grade III	Left - origin of primary	Positive histology	Blank(s)	IV	Blank(s)	Blank(s)	Blank(s)	Blank(s)	Blank(s)	T4d	NX	M1	Blank(s)	Blank(s)	Blank(s)	D	D	Distant	Blank(s)	Blank(s)	0	Unknown or not applicable	None; diagnosed at autopsy	Not recommended	Blank(s)	Blank(s)	Blank(s)	Blank(s)	999	710	999	44	10	10	98	987	987	987	Blank(s)	988	1	0	0
Married (including common law)	67	Female	Black	C50.9-Breast, NOS	8530/3: Inflammatory carcinoma	Poorly differentiated; Grade III	Left - origin of primary	Positive histology	Blank(s)	IIIB	Blank(s)	Blank(s)	Blank(s)	Blank(s)	Blank(s)	T4d	N0	M0	Blank(s)	Blank(s)	Blank(s)	RE	RE	Regional	Blank(s)	Blank(s)	22	Unknown or not applicable	None; diagnosed at autopsy	Surgery performed	Blank(s)	Blank(s)	Blank(s)	Blank(s)	999	710	0	0	20	20	98	0	0	0	Blank(s)	988	1	0	0
Widowed	67	Female	White	C50.4-Upper-outer quadrant of breast	8530/3: Inflammatory carcinoma	Poorly differentiated; Grade III	Left - origin of primary	Positive histology	Blank(s)	IIIB	Blank(s)	Blank(s)	Blank(s)	Blank(s)	Blank(s)	T4d	N2a	M0	Blank(s)	Blank(s)	Blank(s)	RE+RN	RE+RN	Regional	Blank(s)	Blank(s)	51	Unknown or not applicable	None; diagnosed at autopsy	Surgery performed	Blank(s)	Blank(s)	Blank(s)	Blank(s)	70	710	250	0	20	20	4	987	987	0	Blank(s)	988	6	6	0
Married (including common law)	66	Female	White	C50.8-Overlapping lesion of breast	8530/3: Inflammatory carcinoma	Poorly differentiated; Grade III	Right - origin of primary	Positive histology	Blank(s)	IIIB	Blank(s)	Blank(s)	Blank(s)	Blank(s)	Blank(s)	T4d	N2a	M0	Blank(s)	Blank(s)	Blank(s)	RE+RN	RE+RN	Regional	Blank(s)	Blank(s)	51	Unknown or not applicable	None; diagnosed at autopsy	Surgery performed	Blank(s)	Blank(s)	Blank(s)	Blank(s)	25	710	600	0	20	20	4	987	987	0	Blank(s)	988	3	3	0
Widowed	67	Female	White	C50.9-Breast, NOS	8530/3: Inflammatory carcinoma	Poorly differentiated; Grade III	Bilateral, single primary	Positive histology	Blank(s)	IV	Blank(s)	Blank(s)	Blank(s)	Blank(s)	Blank(s)	T4d	N1	M1	Blank(s)	Blank(s)	Blank(s)	D	D	Distant	Blank(s)	Blank(s)	22	Unknown or not applicable	None; diagnosed at autopsy	Surgery performed	Blank(s)	Blank(s)	Blank(s)	Blank(s)	17	730	600	50	20	20	98	987	987	30	Blank(s)	988	3	0	1
Single (never married)	64	Female	White	C50.9-Breast, NOS	8530/3: Inflammatory carcinoma	Moderately differentiated; Grade II	Right - origin of primary	Positive histology	Blank(s)	IIIB	Blank(s)	Blank(s)	Blank(s)	Blank(s)	Blank(s)	T4d	N0	M0	Blank(s)	Blank(s)	Blank(s)	RE	RE	Regional	Blank(s)	Blank(s)	0	Unknown or not applicable	None; diagnosed at autopsy	Not recommended	Blank(s)	Blank(s)	Blank(s)	Blank(s)	998	710	0	0	20	20	98	0	0	0	Blank(s)	988	3	0	0
Widowed	68	Female	Black	C50.9-Breast, NOS	8530/3: Inflammatory carcinoma	Unknown	Right - origin of primary	Positive histology	Blank(s)	IV	Blank(s)	Blank(s)	Blank(s)	Blank(s)	Blank(s)	T4d	N0	M1	Blank(s)	Blank(s)	Blank(s)	D	D	Distant	Blank(s)	Blank(s)	0	Unknown or not applicable	None; diagnosed at autopsy	Not recommended, contraindicated due to other cond; autopsy only (1973-2002)	Blank(s)	Blank(s)	Blank(s)	Blank(s)	998	710	0	50	10	10	98	0	0	0	Blank(s)	988	1	0	0
Married (including common law)	67	Female	Black	C50.9-Breast, NOS	8530/3: Inflammatory carcinoma	Unknown	Right - origin of primary	Positive histology	Blank(s)	IIIB	Blank(s)	Blank(s)	Blank(s)	Blank(s)	Blank(s)	T4d	N0	M0	Blank(s)	Blank(s)	Blank(s)	RE	RE	Regional	Blank(s)	Blank(s)	51	Unknown or not applicable	None; diagnosed at autopsy	Surgery performed	Blank(s)	Blank(s)	Blank(s)	Blank(s)	999	710	0	0	10	20	0	0	0	60	Blank(s)	988	5	5	0
Married (including common law)	67	Female	White	C50.9-Breast, NOS	8530/3: Inflammatory carcinoma	Poorly differentiated; Grade III	Right - origin of primary	Positive histology	Blank(s)	IV	Blank(s)	Blank(s)	Blank(s)	Blank(s)	Blank(s)	T4d	N2a	M1	Blank(s)	Blank(s)	Blank(s)	D	D	Distant	Blank(s)	Blank(s)	51	Unknown or not applicable	None; diagnosed at autopsy	Surgery performed	Blank(s)	Blank(s)	Blank(s)	Blank(s)	998	730	600	40	10	10	4	987	987	0	Blank(s)	988	6	6	0
Widowed	69	Female	White	C50.8-Overlapping lesion of breast	8530/3: Inflammatory carcinoma	Poorly differentiated; Grade III	Right - origin of primary	Positive histology	Blank(s)	IIIB	Blank(s)	Blank(s)	Blank(s)	Blank(s)	Blank(s)	T4d	N0(i-)	M0	Blank(s)	Blank(s)	Blank(s)	RE	RE	Regional	Blank(s)	Blank(s)	52	Unknown or not applicable	None; diagnosed at autopsy	Surgery performed	Blank(s)	Blank(s)	Blank(s)	Blank(s)	998	710	0	0	20	20	0	1	0	20	Blank(s)	988	5	5	0
Single (never married)	65	Female	White	C50.4-Upper-outer quadrant of breast	8530/3: Inflammatory carcinoma	Unknown	Left - origin of primary	Positive histology	Blank(s)	IIIB	Blank(s)	Blank(s)	Blank(s)	Blank(s)	Blank(s)	T4d	N0	M0	Blank(s)	Blank(s)	Blank(s)	RE	RE	Regional	Blank(s)	Blank(s)	0	Unknown or not applicable	None; diagnosed at autopsy	Not recommended	Blank(s)	Blank(s)	Blank(s)	Blank(s)	40	710	0	0	10	10	98	0	0	0	Blank(s)	988	0	0	0
Married (including common law)	68	Female	White	C50.9-Breast, NOS	8530/3: Inflammatory carcinoma	Unknown	Right - origin of primary	Positive histology	Blank(s)	IIIB	Blank(s)	Blank(s)	Blank(s)	Blank(s)	Blank(s)	T4d	N2a	M0	Blank(s)	Blank(s)	Blank(s)	RE+RN	RE+RN	Regional	Blank(s)	Blank(s)	51	Unknown or not applicable	None; diagnosed at autopsy	Surgery performed	Blank(s)	Blank(s)	Blank(s)	Blank(s)	999	710	600	0	10	20	7	987	987	987	Blank(s)	988	5	6	0
Married (including common law)	64	Female	White	C50.3-Lower-inner quadrant of breast	8530/3: Inflammatory carcinoma	Unknown	Right - origin of primary	Positive histology	Blank(s)	IIIB	Blank(s)	Blank(s)	Blank(s)	Blank(s)	Blank(s)	T4d	N1	M0	Blank(s)	Blank(s)	Blank(s)	RE+RN	RE+RN	Regional	Blank(s)	Blank(s)	50	Unknown or not applicable	None; diagnosed at autopsy	Surgery performed	Blank(s)	Blank(s)	Blank(s)	Blank(s)	60	710	600	0	997	997	6	987	987	0	Blank(s)	988	5	5	0
Married (including common law)	67	Female	White	C50.9-Breast, NOS	8530/3: Inflammatory carcinoma	Poorly differentiated; Grade III	Right - origin of primary	Positive histology	Blank(s)	IIIB	Blank(s)	Blank(s)	Blank(s)	Blank(s)	Blank(s)	T4d	N2a	M0	Blank(s)	Blank(s)	Blank(s)	RE+RN	RE+RN	Regional	Blank(s)	Blank(s)	51	Unknown or not applicable	None; diagnosed at autopsy	Surgery performed	Blank(s)	Blank(s)	Blank(s)	Blank(s)	998	730	250	0	20	20	5	987	987	0	Blank(s)	988	5	6	0
Single (never married)	64	Female	Other (American Indian/AK Native, Asian/Pacific Islander)	C50.9-Breast, NOS	8530/3: Inflammatory carcinoma	Poorly differentiated; Grade III	Left - origin of primary	Positive histology	Blank(s)	IIIC	Blank(s)	Blank(s)	Blank(s)	Blank(s)	Blank(s)	T4d	N3a	M0	Blank(s)	Blank(s)	Blank(s)	D	RE+RN	Regional	Blank(s)	Blank(s)	50	Unknown or not applicable	None; diagnosed at autopsy	Surgery performed	Blank(s)	Blank(s)	Blank(s)	Blank(s)	998	730	755	0	20	20	1	987	987	0	Blank(s)	988	5	3	0
Single (never married)	66	Female	White	C50.4-Upper-outer quadrant of breast	8530/3: Inflammatory carcinoma	Moderately differentiated; Grade II	Right - origin of primary	Positive histology	Blank(s)	IIIC	Blank(s)	Blank(s)	Blank(s)	Blank(s)	Blank(s)	T4d	N3a	M0	Blank(s)	Blank(s)	Blank(s)	D	RE+RN	Regional	Blank(s)	Blank(s)	51	Unknown or not applicable	None; diagnosed at autopsy	Surgery performed	Blank(s)	Blank(s)	Blank(s)	Blank(s)	998	710	750	0	20	20	8	987	987	0	Blank(s)	988	5	6	0
Married (including common law)	65	Female	White	C50.9-Breast, NOS	8530/3: Inflammatory carcinoma	Unknown	Right - origin of primary	Positive histology	Blank(s)	IIIB	Blank(s)	Blank(s)	Blank(s)	Blank(s)	Blank(s)	T4d	N1NOS	M0	Blank(s)	Blank(s)	Blank(s)	RE+RN	RE+RN	Regional	Blank(s)	Blank(s)	52	Unknown or not applicable	None; diagnosed at autopsy	Surgery performed	Blank(s)	Blank(s)	Blank(s)	Blank(s)	998	730	600	0	999	999	0	987	987	987	Blank(s)	988	6	6	0
Married (including common law)	71	Female	White	C50.4-Upper-outer quadrant of breast	8530/3: Inflammatory carcinoma	Well differentiated; Grade I	Right - origin of primary	Positive histology	IIIB	IIIB	Blank(s)	Blank(s)	T4d	N0(i-)	M0	T4d	N0(i-)	M0	Blank(s)	Blank(s)	Blank(s)	RE	RE	Regional	Blank(s)	Blank(s)	41	Unknown or not applicable	None; diagnosed at autopsy	Surgery performed	Blank(s)	Blank(s)	Blank(s)	Blank(s)	72	750	0	0	20	20	0	1	1	0	50	988	5	1	0
Married (including common law)	66	Female	White	C50.8-Overlapping lesion of breast	8530/3: Inflammatory carcinoma	Poorly differentiated; Grade III	Left - origin of primary	Positive histology	Blank(s)	IIIB	Blank(s)	Blank(s)	Blank(s)	Blank(s)	Blank(s)	T4d	N1	M0	Blank(s)	Blank(s)	Blank(s)	RE+RN	RE+RN	Regional	Blank(s)	Blank(s)	41	Unknown or not applicable	None; diagnosed at autopsy	Surgery performed	Blank(s)	Blank(s)	Blank(s)	Blank(s)	998	710	600	0	20	20	98	987	987	0	Blank(s)	988	5	0	0
Married (including common law)	65	Female	Black	C50.9-Breast, NOS	8530/3: Inflammatory carcinoma	Unknown	Left - origin of primary	Positive histology	Blank(s)	IV	Blank(s)	Blank(s)	Blank(s)	Blank(s)	Blank(s)	T4d	N3c	M1	Blank(s)	Blank(s)	Blank(s)	D	D	Distant	Blank(s)	Blank(s)	51	Unknown or not applicable	None; diagnosed at autopsy	Surgery performed	Blank(s)	Blank(s)	Blank(s)	Blank(s)	998	730	800	42	20	20	0	987	987	50	Blank(s)	988	5	5	5
Married (including common law)	70	Female	White	C50.8-Overlapping lesion of breast	8530/3: Inflammatory carcinoma	Moderately differentiated; Grade II	Left - origin of primary	Positive histology	Blank(s)	UNK Stage	Blank(s)	Blank(s)	Blank(s)	Blank(s)	Blank(s)	T4d	N1	MX	Blank(s)	Blank(s)	Blank(s)	RE+RN	RE+RN	Regional	Blank(s)	Blank(s)	51	Unknown or not applicable	None; diagnosed at autopsy	Surgery performed	Blank(s)	Blank(s)	Blank(s)	Blank(s)	998	730	600	99	20	20	98	987	987	987	Blank(s)	988	1	0	0
Married (including common law)	68	Female	White	C50.9-Breast, NOS	8530/3: Inflammatory carcinoma	Unknown	Left - origin of primary	Positive histology	Blank(s)	IIIB	Blank(s)	Blank(s)	Blank(s)	Blank(s)	Blank(s)	T4d	N2a	M0	Blank(s)	Blank(s)	Blank(s)	RE+RN	RE+RN	Regional	Blank(s)	Blank(s)	51	Unknown or not applicable	None; diagnosed at autopsy	Surgery performed	Blank(s)	Blank(s)	Blank(s)	Blank(s)	998	710	600	0	20	20	7	987	987	0	Blank(s)	988	5	6	0
Widowed	65	Female	Black	C50.8-Overlapping lesion of breast	8530/3: Inflammatory carcinoma	Moderately differentiated; Grade II	Left - origin of primary	Positive histology	Blank(s)	IIIB	Blank(s)	Blank(s)	Blank(s)	Blank(s)	Blank(s)	T4d	N1	M0	Blank(s)	Blank(s)	Blank(s)	RE+RN	RE+RN	Regional	Blank(s)	Blank(s)	0	Unknown or not applicable	None; diagnosed at autopsy	Not recommended	Blank(s)	Blank(s)	Blank(s)	Blank(s)	70	710	600	0	10	10	98	987	987	987	Blank(s)	988	1	0	0
Married (including common law)	68	Female	Black	C50.8-Overlapping lesion of breast	8530/3: Inflammatory carcinoma	Unknown	Right - origin of primary	Positive histology	Blank(s)	IIIB	Blank(s)	Blank(s)	Blank(s)	Blank(s)	Blank(s)	T4d	N1a	M0	Blank(s)	Blank(s)	Blank(s)	RE+RN	RE+RN	Regional	Blank(s)	Blank(s)	51	Unknown or not applicable	None; diagnosed at autopsy	Surgery performed	Blank(s)	Blank(s)	Blank(s)	Blank(s)	998	730	250	0	997	997	2	987	987	987	Blank(s)	988	3	3	0
Married (including common law)	66	Female	White	C50.8-Overlapping lesion of breast	8530/3: Inflammatory carcinoma	Moderately differentiated; Grade II	Left - origin of primary	Positive histology	Blank(s)	IIIB	Blank(s)	Blank(s)	Blank(s)	Blank(s)	Blank(s)	T4d	N2a	M0	Blank(s)	Blank(s)	Blank(s)	RE+RN	RE+RN	Regional	Blank(s)	Blank(s)	51	Unknown or not applicable	None; diagnosed at autopsy	Surgery performed	Blank(s)	Blank(s)	Blank(s)	Blank(s)	24	710	250	0	10	10	4	987	987	30	Blank(s)	988	3	3	0
Married (including common law)	65	Female	White	C50.9-Breast, NOS	8530/3: Inflammatory carcinoma	Unknown	Left - origin of primary	Positive histology	Blank(s)	IV	Blank(s)	Blank(s)	Blank(s)	Blank(s)	Blank(s)	T4d	N3c	M1	Blank(s)	Blank(s)	Blank(s)	D	D	Distant	Blank(s)	Blank(s)	51	Unknown or not applicable	None; diagnosed at autopsy	Surgery performed	Blank(s)	Blank(s)	Blank(s)	Blank(s)	998	710	800	44	10	10	97	987	987	987	Blank(s)	988	Blank(s)	Blank(s)	Blank(s)
Married (including common law)	66	Female	White	C50.8-Overlapping lesion of breast	8530/3: Inflammatory carcinoma	Unknown	Left - origin of primary	Positive histology	Blank(s)	IIIB	Blank(s)	Blank(s)	Blank(s)	Blank(s)	Blank(s)	T4d	N1	M0	Blank(s)	Blank(s)	Blank(s)	RE+RN	RE+RN	Regional	Blank(s)	Blank(s)	0	Unknown or not applicable	None; diagnosed at autopsy	Recommended but not performed, patient refused	Blank(s)	Blank(s)	Blank(s)	Blank(s)	70	710	600	0	20	20	98	987	987	0	Blank(s)	988	1	0	0
Married (including common law)	68	Female	White	C50.8-Overlapping lesion of breast	8530/3: Inflammatory carcinoma	Poorly differentiated; Grade III	Right - origin of primary	Positive histology	Blank(s)	IIIB	Blank(s)	Blank(s)	Blank(s)	Blank(s)	Blank(s)	T4d	N2a	M0	Blank(s)	Blank(s)	Blank(s)	RE+RN	RE+RN	Regional	Blank(s)	Blank(s)	52	Unknown or not applicable	None; diagnosed at autopsy	Surgery performed	Blank(s)	Blank(s)	Blank(s)	Blank(s)	70	710	250	0	20	20	6	987	987	0	Blank(s)	988	5	3	0
Widowed	66	Female	White	C50.9-Breast, NOS	8530/3: Inflammatory carcinoma	Unknown	Left - origin of primary	Positive histology	Blank(s)	IIIB	Blank(s)	Blank(s)	Blank(s)	Blank(s)	Blank(s)	T4d	N2a	M0	Blank(s)	Blank(s)	Blank(s)	RE+RN	RE+RN	Regional	Blank(s)	Blank(s)	22	Unknown or not applicable	None; diagnosed at autopsy	Surgery performed	Blank(s)	Blank(s)	Blank(s)	Blank(s)	998	710	250	0	10	20	7	987	987	0	Blank(s)	988	5	6	0
Unknown	70	Female	White	C50.9-Breast, NOS	8530/3: Inflammatory carcinoma	Unknown	Paired site, but no information concerning laterality	Positive histology	Blank(s)	UNK Stage	Blank(s)	Blank(s)	Blank(s)	Blank(s)	Blank(s)	T4d	NX	MX	Blank(s)	Blank(s)	Blank(s)	RE	RE	Regional	Blank(s)	Blank(s)	0	Unknown or not applicable	None; diagnosed at autopsy	Not recommended	Blank(s)	Blank(s)	Blank(s)	Blank(s)	999	750	999	99	999	999	99	987	987	987	Blank(s)	988	1	9	9
Widowed	71	Female	White	C50.9-Breast, NOS	8530/3: Inflammatory carcinoma	Moderately differentiated; Grade II	Left - origin of primary	Positive histology	IIIC	IIIC	Blank(s)	Blank(s)	T4d	N3c	M0	T4d	N3c	M0	Blank(s)	Blank(s)	Blank(s)	D	D	Distant	Blank(s)	Blank(s)	51	Unknown or not applicable	None; diagnosed at autopsy	Surgery performed	Blank(s)	Blank(s)	Blank(s)	Blank(s)	998	730	800	0	20	20	98	987	987	0	70	988	5	0	0
Widowed	70	Female	White	C50.9-Breast, NOS	8530/3: Inflammatory carcinoma	Unknown	Right - origin of primary	Positive histology	Blank(s)	IIIB	Blank(s)	Blank(s)	Blank(s)	Blank(s)	Blank(s)	T4d	N2a	M0	Blank(s)	Blank(s)	Blank(s)	RE+RN	RE+RN	Regional	Blank(s)	Blank(s)	52	Unknown or not applicable	None; diagnosed at autopsy	Surgery performed	Blank(s)	Blank(s)	Blank(s)	Blank(s)	110	750	520	0	10	10	6	987	987	0	Blank(s)	988	6	6	0
Married (including common law)	69	Female	White	C50.8-Overlapping lesion of breast	8530/3: Inflammatory carcinoma	Poorly differentiated; Grade III	Left - origin of primary	Positive histology	IIINOS	IIINOS	Blank(s)	Blank(s)	T4d	NX	M0	T4d	NX	M0	Blank(s)	Blank(s)	Blank(s)	RE	RE	Regional	Blank(s)	Blank(s)	0	Unknown or not applicable	None; diagnosed at autopsy	Not recommended	Blank(s)	Blank(s)	Blank(s)	Blank(s)	30	750	999	0	20	30	98	987	987	987	999	988	1	0	0
Divorced	68	Female	White	C50.1-Central portion of breast	8530/3: Inflammatory carcinoma	Poorly differentiated; Grade III	Right - origin of primary	Positive histology	Blank(s)	IIIB	Blank(s)	Blank(s)	Blank(s)	Blank(s)	Blank(s)	T4d	N1mi	M0	Blank(s)	Blank(s)	Blank(s)	RE+RN	RE+RN	Regional	Blank(s)	Blank(s)	50	Unknown or not applicable	None; diagnosed at autopsy	Surgery performed	Blank(s)	Blank(s)	Blank(s)	Blank(s)	50	710	130	0	10	10	5	987	987	0	Blank(s)	988	5	6	0
Widowed	65	Female	White	C50.9-Breast, NOS	8530/3: Inflammatory carcinoma	Moderately differentiated; Grade II	Right - origin of primary	Positive histology	Blank(s)	IIIC	Blank(s)	Blank(s)	Blank(s)	Blank(s)	Blank(s)	T4d	N3a	M0	Blank(s)	Blank(s)	Blank(s)	RE+RN	RE+RN	Regional	Blank(s)	Blank(s)	52	Unknown or not applicable	None; diagnosed at autopsy	Surgery performed	Blank(s)	Blank(s)	Blank(s)	Blank(s)	999	710	600	0	10	20	22	987	987	60	Blank(s)	988	5	6	0
Widowed	66	Female	Black	C50.9-Breast, NOS	8530/3: Inflammatory carcinoma	Poorly differentiated; Grade III	Right - origin of primary	Positive histology	Blank(s)	IIIB	Blank(s)	Blank(s)	Blank(s)	Blank(s)	Blank(s)	T4d	N0	M0	Blank(s)	Blank(s)	Blank(s)	RE	RE	Regional	Blank(s)	Blank(s)	0	Unknown or not applicable	None; diagnosed at autopsy	Not recommended	Blank(s)	Blank(s)	Blank(s)	Blank(s)	15	710	0	0	20	20	98	0	0	0	Blank(s)	988	0	0	9
Widowed	66	Female	White	C50.9-Breast, NOS	8530/3: Inflammatory carcinoma	Poorly differentiated; Grade III	Left - origin of primary	Positive histology	Blank(s)	IV	Blank(s)	Blank(s)	Blank(s)	Blank(s)	Blank(s)	T4d	N3c	M1	Blank(s)	Blank(s)	Blank(s)	D	D	Distant	Blank(s)	Blank(s)	0	Unknown or not applicable	None; diagnosed at autopsy	Not recommended	Blank(s)	Blank(s)	Blank(s)	Blank(s)	998	710	800	44	20	20	98	987	987	0	Blank(s)	988	1	0	0
Divorced	68	Female	White	C50.8-Overlapping lesion of breast	8530/3: Inflammatory carcinoma	Unknown	Right - origin of primary	Positive histology	Blank(s)	IV	Blank(s)	Blank(s)	Blank(s)	Blank(s)	Blank(s)	T4d	N2NOS	M1	Blank(s)	Blank(s)	Blank(s)	D	D	Distant	Blank(s)	Blank(s)	0	Unknown or not applicable	None; diagnosed at autopsy	Not recommended	Blank(s)	Blank(s)	Blank(s)	Blank(s)	998	730	610	40	20	20	98	987	987	0	Blank(s)	988	1	0	0
Divorced	66	Female	White	C50.8-Overlapping lesion of breast	8530/3: Inflammatory carcinoma	Poorly differentiated; Grade III	Right - origin of primary	Positive histology	Blank(s)	IIIB	Blank(s)	Blank(s)	Blank(s)	Blank(s)	Blank(s)	T4d	N1mi	M0	Blank(s)	Blank(s)	Blank(s)	RE+RN	RE+RN	Regional	Blank(s)	Blank(s)	52	Unknown or not applicable	None; diagnosed at autopsy	Surgery performed	Blank(s)	Blank(s)	Blank(s)	Blank(s)	998	710	150	0	10	10	1	987	987	0	Blank(s)	988	5	6	0
Married (including common law)	65	Female	White	C50.9-Breast, NOS	8530/3: Inflammatory carcinoma	Poorly differentiated; Grade III	Right - origin of primary	Positive histology	Blank(s)	IV	Blank(s)	Blank(s)	Blank(s)	Blank(s)	Blank(s)	T4d	N1a	M1	Blank(s)	Blank(s)	Blank(s)	D	D	Distant	Blank(s)	Blank(s)	0	Unknown or not applicable	None; diagnosed at autopsy	Not recommended	Blank(s)	Blank(s)	Blank(s)	Blank(s)	998	730	520	50	20	20	2	987	987	0	Blank(s)	988	1	3	0
Single (never married)	66	Female	White	C50.9-Breast, NOS	8530/3: Inflammatory carcinoma	Poorly differentiated; Grade III	Left - origin of primary	Positive histology	Blank(s)	IIIC	Blank(s)	Blank(s)	Blank(s)	Blank(s)	Blank(s)	T4d	N3a	M0	Blank(s)	Blank(s)	Blank(s)	RE+RN	RE+RN	Regional	Blank(s)	Blank(s)	51	Unknown or not applicable	None; diagnosed at autopsy	Surgery performed	Blank(s)	Blank(s)	Blank(s)	Blank(s)	70	730	250	0	10	10	13	987	987	30	Blank(s)	988	3	3	0
Unknown	67	Female	White	C50.3-Lower-inner quadrant of breast	8530/3: Inflammatory carcinoma	Poorly differentiated; Grade III	Right - origin of primary	Positive histology	Blank(s)	IV	Blank(s)	Blank(s)	Blank(s)	Blank(s)	Blank(s)	T4d	N1	M1	Blank(s)	Blank(s)	Blank(s)	D	D	Distant	Blank(s)	Blank(s)	0	Unknown or not applicable	None; diagnosed at autopsy	Not recommended	Blank(s)	Blank(s)	Blank(s)	Blank(s)	60	710	600	40	20	20	98	987	987	987	Blank(s)	988	0	0	0
Single (never married)	68	Female	White	C50.9-Breast, NOS	8530/3: Inflammatory carcinoma	Moderately differentiated; Grade II	Right - origin of primary	Positive histology	Blank(s)	IV	Blank(s)	Blank(s)	Blank(s)	Blank(s)	Blank(s)	T4d	N3a	M1	Blank(s)	Blank(s)	Blank(s)	D	D	Distant	Blank(s)	Blank(s)	51	Unknown or not applicable	None; diagnosed at autopsy	Surgery performed	Blank(s)	Blank(s)	Blank(s)	Blank(s)	70	730	250	40	10	10	27	987	987	30	Blank(s)	988	3	3	0
Divorced	67	Female	White	C50.9-Breast, NOS	8530/3: Inflammatory carcinoma	Poorly differentiated; Grade III	Right - origin of primary	Positive histology	Blank(s)	IV	Blank(s)	Blank(s)	Blank(s)	Blank(s)	Blank(s)	T4d	N2a	M1	Blank(s)	Blank(s)	Blank(s)	D	D	Distant	Blank(s)	Blank(s)	0	Unknown or not applicable	None; diagnosed at autopsy	Not recommended	Blank(s)	Blank(s)	Blank(s)	Blank(s)	120	730	510	40	20	20	98	987	987	987	Blank(s)	988	0	0	0
Married (including common law)	65	Female	White	C50.9-Breast, NOS	8530/3: Inflammatory carcinoma	Unknown	Right - origin of primary	Positive histology	Blank(s)	IIIC	Blank(s)	Blank(s)	Blank(s)	Blank(s)	Blank(s)	T4d	N3a	M0	Blank(s)	Blank(s)	Blank(s)	RE+RN	RE+RN	Regional	Blank(s)	Blank(s)	51	Unknown or not applicable	None; diagnosed at autopsy	Surgery performed	Blank(s)	Blank(s)	Blank(s)	Blank(s)	998	730	250	0	10	10	10	987	987	50	Blank(s)	988	5	6	0
Widowed	68	Female	Black	C50.9-Breast, NOS	8530/3: Inflammatory carcinoma	Unknown	Right - origin of primary	Positive histology	Blank(s)	IIIB	Blank(s)	Blank(s)	Blank(s)	Blank(s)	Blank(s)	T4d	N0	M0	Blank(s)	Blank(s)	Blank(s)	RE	RE	Regional	Blank(s)	Blank(s)	0	Unknown or not applicable	None; diagnosed at autopsy	Not recommended	Blank(s)	Blank(s)	Blank(s)	Blank(s)	999	710	0	0	10	20	98	0	0	987	Blank(s)	988	1	0	0
Married (including common law)	64	Female	White	C50.8-Overlapping lesion of breast	8530/3: Inflammatory carcinoma	Poorly differentiated; Grade III	Left - origin of primary	Positive histology	Blank(s)	IIIC	Blank(s)	Blank(s)	Blank(s)	Blank(s)	Blank(s)	T4d	N3a	M0	Blank(s)	Blank(s)	Blank(s)	RE+RN	RE+RN	Regional	Blank(s)	Blank(s)	51	Unknown or not applicable	None; diagnosed at autopsy	Surgery performed	Blank(s)	Blank(s)	Blank(s)	Blank(s)	25	710	250	0	10	10	14	987	987	50	Blank(s)	988	6	6	0
Widowed	64	Female	White	C50.4-Upper-outer quadrant of breast	8530/3: Inflammatory carcinoma	Unknown	Right - origin of primary	Positive histology	Blank(s)	IIIC	Blank(s)	Blank(s)	Blank(s)	Blank(s)	Blank(s)	T4d	N3a	M0	Blank(s)	Blank(s)	Blank(s)	RE+RN	RE+RN	Regional	Blank(s)	Blank(s)	51	Unknown or not applicable	None; diagnosed at autopsy	Surgery performed	Blank(s)	Blank(s)	Blank(s)	Blank(s)	999	730	620	0	10	10	18	987	987	0	Blank(s)	988	6	6	0
Divorced	65	Female	White	C50.9-Breast, NOS	8530/3: Inflammatory carcinoma	Moderately differentiated; Grade II	Right - origin of primary	Positive histology	Blank(s)	IIIB	Blank(s)	Blank(s)	Blank(s)	Blank(s)	Blank(s)	T4d	N0	M0	Blank(s)	Blank(s)	Blank(s)	RE	RE	Regional	Blank(s)	Blank(s)	51	Unknown or not applicable	None; diagnosed at autopsy	Surgery performed	Blank(s)	Blank(s)	Blank(s)	Blank(s)	80	710	0	0	10	10	0	0	0	40	Blank(s)	988	5	3	0
Married (including common law)	70	Female	Black	C50.8-Overlapping lesion of breast	8530/3: Inflammatory carcinoma	Unknown	Left - origin of primary	Positive histology	IIIB	IIIB	Blank(s)	Blank(s)	T4d	N2a	M0	T4d	N2a	M0	Blank(s)	Blank(s)	Blank(s)	RE+RN	RE+RN	Regional	Blank(s)	Blank(s)	51	Unknown or not applicable	None; diagnosed at autopsy	Surgery performed	Blank(s)	Blank(s)	Blank(s)	Blank(s)	35	750	250	0	10	20	4	987	987	0	60	988	3	3	0
Single (never married)	63	Female	White	C50.8-Overlapping lesion of breast	8530/3: Inflammatory carcinoma	Moderately differentiated; Grade II	Right - origin of primary	Positive histology	Blank(s)	IV	Blank(s)	Blank(s)	Blank(s)	Blank(s)	Blank(s)	T4d	N3a	M1	Blank(s)	Blank(s)	Blank(s)	D	D	Distant	Blank(s)	Blank(s)	51	Unknown or not applicable	None; diagnosed at autopsy	Surgery performed	Blank(s)	Blank(s)	Blank(s)	Blank(s)	998	710	250	40	10	20	15	987	987	20	Blank(s)	988	5	6	0
Divorced	64	Female	White	C50.9-Breast, NOS	8530/3: Inflammatory carcinoma	Poorly differentiated; Grade III	Left - origin of primary	Positive histology	Blank(s)	IIIC	Blank(s)	Blank(s)	Blank(s)	Blank(s)	Blank(s)	T4d	N3a	M0	Blank(s)	Blank(s)	Blank(s)	RE+RN	RE+RN	Regional	Blank(s)	Blank(s)	41	Unknown or not applicable	None; diagnosed at autopsy	Surgery performed	Blank(s)	Blank(s)	Blank(s)	Blank(s)	999	730	600	0	20	20	15	987	987	0	Blank(s)	988	6	6	0
Married (including common law)	63	Female	White	C50.8-Overlapping lesion of breast	8530/3: Inflammatory carcinoma	Poorly differentiated; Grade III	Right - origin of primary	Positive histology	Blank(s)	IIIB	Blank(s)	Blank(s)	Blank(s)	Blank(s)	Blank(s)	T4d	N0	M0	Blank(s)	Blank(s)	Blank(s)	RE	RE	Regional	Blank(s)	Blank(s)	41	Unknown or not applicable	None; diagnosed at autopsy	Surgery performed	Blank(s)	Blank(s)	Blank(s)	Blank(s)	48	730	0	0	10	30	98	0	0	30	Blank(s)	988	3	0	0
Widowed	64	Female	White	C50.9-Breast, NOS	8530/3: Inflammatory carcinoma	Poorly differentiated; Grade III	Left - origin of primary	Positive histology	Blank(s)	IIIB	Blank(s)	Blank(s)	Blank(s)	Blank(s)	Blank(s)	T4d	N0	M0	Blank(s)	Blank(s)	Blank(s)	RE	RE	Regional	Blank(s)	Blank(s)	51	Unknown or not applicable	None; diagnosed at autopsy	Surgery performed	Blank(s)	Blank(s)	Blank(s)	Blank(s)	998	710	0	0	20	20	0	0	0	50	Blank(s)	988	3	3	0
Widowed	63	Female	White	C50.9-Breast, NOS	8530/3: Inflammatory carcinoma	Poorly differentiated; Grade III	Left - origin of primary	Positive histology	Blank(s)	IV	Blank(s)	Blank(s)	Blank(s)	Blank(s)	Blank(s)	T4d	N0	M1	Blank(s)	Blank(s)	Blank(s)	D	D	Distant	Blank(s)	Blank(s)	51	Unknown or not applicable	None; diagnosed at autopsy	Surgery performed	Blank(s)	Blank(s)	Blank(s)	Blank(s)	998	710	0	40	10	10	98	0	0	0	Blank(s)	988	1	0	1
Single (never married)	68	Female	Black	C50.8-Overlapping lesion of breast	8530/3: Inflammatory carcinoma	Unknown	Left - origin of primary	Positive histology	Blank(s)	IV	Blank(s)	Blank(s)	Blank(s)	Blank(s)	Blank(s)	T4d	N1	M1	Blank(s)	Blank(s)	Blank(s)	D	D	Distant	Blank(s)	Blank(s)	0	Unknown or not applicable	None; diagnosed at autopsy	Not recommended	Blank(s)	Blank(s)	Blank(s)	Blank(s)	998	730	260	50	998	998	98	987	987	987	Blank(s)	988	1	0	3
Married (including common law)	65	Female	White	C50.9-Breast, NOS	8530/3: Inflammatory carcinoma	Moderately differentiated; Grade II	Right - origin of primary	Positive histology	Blank(s)	IIIC	Blank(s)	Blank(s)	Blank(s)	Blank(s)	Blank(s)	T4d	N3a	M0	Blank(s)	Blank(s)	Blank(s)	RE+RN	RE+RN	Regional	Blank(s)	Blank(s)	51	Unknown or not applicable	None; diagnosed at autopsy	Surgery performed	Blank(s)	Blank(s)	Blank(s)	Blank(s)	11	710	520	0	20	20	14	987	987	20	Blank(s)	988	5	6	0
Single (never married)	65	Female	White	C50.9-Breast, NOS	8530/3: Inflammatory carcinoma	Poorly differentiated; Grade III	Right - origin of primary	Positive histology	Blank(s)	IV	Blank(s)	Blank(s)	Blank(s)	Blank(s)	Blank(s)	T4d	N2b	M1	Blank(s)	Blank(s)	Blank(s)	D	D	Distant	Blank(s)	Blank(s)	0	Unknown or not applicable	None; diagnosed at autopsy	Not recommended	Blank(s)	Blank(s)	Blank(s)	Blank(s)	998	730	740	50	10	10	98	987	987	0	Blank(s)	988	1	0	1
Married (including common law)	70	Female	White	C50.5-Lower-outer quadrant of breast	8530/3: Inflammatory carcinoma	Moderately differentiated; Grade II	Left - origin of primary	Positive histology	IIIB	IIIB	Blank(s)	Blank(s)	T4d	N0	M0	T4d	N0	M0	Blank(s)	Blank(s)	Blank(s)	RE	RE	Regional	Blank(s)	Blank(s)	51	Unknown or not applicable	None; diagnosed at autopsy	Surgery performed	Blank(s)	Blank(s)	Blank(s)	Blank(s)	999	750	0	0	10	10	98	0	0	60	60	988	3	0	0
Married (including common law)	66	Female	White	C50.8-Overlapping lesion of breast	8530/3: Inflammatory carcinoma	Unknown	Left - origin of primary	Positive histology	Blank(s)	IIIB	Blank(s)	Blank(s)	Blank(s)	Blank(s)	Blank(s)	T4d	N0	M0	Blank(s)	Blank(s)	Blank(s)	RE	RE	Regional	Blank(s)	Blank(s)	0	Unknown or not applicable	None; diagnosed at autopsy	Not recommended	Blank(s)	Blank(s)	Blank(s)	Blank(s)	998	730	0	0	10	10	98	0	0	0	Blank(s)	988	1	0	0
Widowed	67	Female	White	C50.2-Upper-inner quadrant of breast	8530/3: Inflammatory carcinoma	Poorly differentiated; Grade III	Right - origin of primary	Positive histology	Blank(s)	IIIB	Blank(s)	Blank(s)	Blank(s)	Blank(s)	Blank(s)	T4d	N1a	M0	Blank(s)	Blank(s)	Blank(s)	RE+RN	RE+RN	Regional	Blank(s)	Blank(s)	52	Unknown or not applicable	None; diagnosed at autopsy	Surgery performed	Blank(s)	Blank(s)	Blank(s)	Blank(s)	20	710	260	0	10	10	2	987	987	50	Blank(s)	988	5	3	0
Married (including common law)	69	Female	White	C50.8-Overlapping lesion of breast	8530/3: Inflammatory carcinoma	Poorly differentiated; Grade III	Left - origin of primary	Positive histology	Blank(s)	IIIC	Blank(s)	Blank(s)	Blank(s)	Blank(s)	Blank(s)	T4d	N3NOS	M0	Blank(s)	Blank(s)	Blank(s)	RE+RN	RE+RN	Regional	Blank(s)	Blank(s)	51	Unknown or not applicable	None; diagnosed at autopsy	Surgery performed	Blank(s)	Blank(s)	Blank(s)	Blank(s)	998	730	820	0	20	20	97	987	987	20	Blank(s)	988	1	0	0
Married (including common law)	70	Female	Other (American Indian/AK Native, Asian/Pacific Islander)	C50.1-Central portion of breast	8530/3: Inflammatory carcinoma	Moderately differentiated; Grade II	Right - origin of primary	Positive histology	IV	IV	Blank(s)	Blank(s)	T4d	N0	M1	T4d	N0	M1	Blank(s)	Blank(s)	Blank(s)	D	D	Distant	Blank(s)	Blank(s)	0	Unknown or not applicable	None; diagnosed at autopsy	Not recommended	Blank(s)	Blank(s)	Blank(s)	Blank(s)	999	750	0	40	10	10	98	0	0	0	120	988	0	0	3
Unknown	65	Female	White	C50.8-Overlapping lesion of breast	8530/3: Inflammatory carcinoma	Unknown	Left - origin of primary	Positive histology	Blank(s)	IV	Blank(s)	Blank(s)	Blank(s)	Blank(s)	Blank(s)	T4d	N1	M1	Blank(s)	Blank(s)	Blank(s)	D	D	Distant	Blank(s)	Blank(s)	0	Unknown or not applicable	None; diagnosed at autopsy	Not recommended	Blank(s)	Blank(s)	Blank(s)	Blank(s)	998	730	600	44	10	10	98	987	987	987	Blank(s)	988	0	0	0
Single (never married)	66	Female	White	C50.4-Upper-outer quadrant of breast	8530/3: Inflammatory carcinoma	Poorly differentiated; Grade III	Right - origin of primary	Positive histology	Blank(s)	IIIB	Blank(s)	Blank(s)	Blank(s)	Blank(s)	Blank(s)	T4d	N2a	M0	Blank(s)	Blank(s)	Blank(s)	RE+RN	RE+RN	Regional	Blank(s)	Blank(s)	51	Unknown or not applicable	None; diagnosed at autopsy	Surgery performed	Blank(s)	Blank(s)	Blank(s)	Blank(s)	40	710	250	0	10	10	9	987	987	50	Blank(s)	988	3	3	0
Widowed	67	Female	White	C50.9-Breast, NOS	8530/3: Inflammatory carcinoma	Unknown	Left - origin of primary	Positive histology	Blank(s)	IV	Blank(s)	Blank(s)	Blank(s)	Blank(s)	Blank(s)	T4d	N0	M1	Blank(s)	Blank(s)	Blank(s)	D	D	Distant	Blank(s)	Blank(s)	0	Unknown or not applicable	None; diagnosed at autopsy	Not recommended	Blank(s)	Blank(s)	Blank(s)	Blank(s)	999	710	0	44	20	20	98	0	0	0	Blank(s)	988	0	0	0
Married (including common law)	65	Female	White	C50.9-Breast, NOS	8530/3: Inflammatory carcinoma	Poorly differentiated; Grade III	Right - origin of primary	Positive histology	Blank(s)	IIIB	Blank(s)	Blank(s)	Blank(s)	Blank(s)	Blank(s)	T4d	N2a	M0	Blank(s)	Blank(s)	Blank(s)	RE+RN	RE+RN	Regional	Blank(s)	Blank(s)	51	Unknown or not applicable	None; diagnosed at autopsy	Surgery performed	Blank(s)	Blank(s)	Blank(s)	Blank(s)	998	730	510	0	10	10	11	987	987	0	Blank(s)	988	5	5	0
Married (including common law)	68	Female	White	C50.9-Breast, NOS	8530/3: Inflammatory carcinoma	Poorly differentiated; Grade III	Right - origin of primary	Positive histology	Blank(s)	UNK Stage	Blank(s)	Blank(s)	Blank(s)	Blank(s)	Blank(s)	T4d	NX	MX	Blank(s)	Blank(s)	Blank(s)	RE	RE	Regional	Blank(s)	Blank(s)	22	Unknown or not applicable	None; diagnosed at autopsy	Surgery performed	Blank(s)	Blank(s)	Blank(s)	Blank(s)	999	750	999	99	10	20	98	987	987	0	Blank(s)	988	3	0	0
Married (including common law)	65	Female	White	C50.3-Lower-inner quadrant of breast	8530/3: Inflammatory carcinoma	Poorly differentiated; Grade III	Right - origin of primary	Positive histology	Blank(s)	IIIB	Blank(s)	Blank(s)	Blank(s)	Blank(s)	Blank(s)	T4d	N1a	M0	Blank(s)	Blank(s)	Blank(s)	RE+RN	RE+RN	Regional	Blank(s)	Blank(s)	51	Unknown or not applicable	None; diagnosed at autopsy	Surgery performed	Blank(s)	Blank(s)	Blank(s)	Blank(s)	998	710	260	0	10	20	1	987	987	0	Blank(s)	988	3	3	0
Married (including common law)	68	Female	White	C50.8-Overlapping lesion of breast	8530/3: Inflammatory carcinoma	Unknown	Right - origin of primary	Positive histology	Blank(s)	IV	Blank(s)	Blank(s)	Blank(s)	Blank(s)	Blank(s)	T4d	N3NOS	M1	Blank(s)	Blank(s)	Blank(s)	D	D	Distant	Blank(s)	Blank(s)	41	Unknown or not applicable	None; diagnosed at autopsy	Surgery performed	Blank(s)	Blank(s)	Blank(s)	Blank(s)	13	710	820	40	10	20	18	987	987	30	Blank(s)	988	3	3	0
Married (including common law)	69	Female	White	C50.9-Breast, NOS	8530/3: Inflammatory carcinoma	Poorly differentiated; Grade III	Left - origin of primary	Positive histology	Blank(s)	IIIB	Blank(s)	Blank(s)	Blank(s)	Blank(s)	Blank(s)	T4d	N0	M0	Blank(s)	Blank(s)	Blank(s)	RE	RE	Regional	Blank(s)	Blank(s)	0	Unknown or not applicable	None; diagnosed at autopsy	Recommended but not performed, unknown reason	Blank(s)	Blank(s)	Blank(s)	Blank(s)	999	730	0	0	10	10	98	0	0	0	Blank(s)	988	1	0	0
Married (including common law)	67	Female	White	C50.1-Central portion of breast	8530/3: Inflammatory carcinoma	Poorly differentiated; Grade III	Right - origin of primary	Positive histology	Blank(s)	IIIB	Blank(s)	Blank(s)	Blank(s)	Blank(s)	Blank(s)	T4d	N0	M0	Blank(s)	Blank(s)	Blank(s)	RE	RE	Regional	Blank(s)	Blank(s)	41	Unknown or not applicable	None; diagnosed at autopsy	Surgery performed	Blank(s)	Blank(s)	Blank(s)	Blank(s)	45	710	0	0	10	10	98	0	0	50	Blank(s)	988	3	0	0
Married (including common law)	68	Female	White	C50.8-Overlapping lesion of breast	8530/3: Inflammatory carcinoma	Unknown	Left - origin of primary	Positive histology	Blank(s)	IV	Blank(s)	Blank(s)	Blank(s)	Blank(s)	Blank(s)	T4d	N2NOS	M1	Blank(s)	Blank(s)	Blank(s)	D	D	Distant	Blank(s)	Blank(s)	0	Unknown or not applicable	Non-primary surgical procedure to other regional sites	Not recommended	Blank(s)	Blank(s)	Blank(s)	Blank(s)	998	710	620	44	10	20	3	987	987	0	Blank(s)	988	1	3	0
Married (including common law)	65	Female	Black	C50.9-Breast, NOS	8530/3: Inflammatory carcinoma	Poorly differentiated; Grade III	Left - origin of primary	Positive histology	Blank(s)	IIIB	Blank(s)	Blank(s)	Blank(s)	Blank(s)	Blank(s)	T4d	N2NOS	M0	Blank(s)	Blank(s)	Blank(s)	RE+RN	RE+RN	Regional	Blank(s)	Blank(s)	51	Unknown or not applicable	None; diagnosed at autopsy	Surgery performed	Blank(s)	Blank(s)	Blank(s)	Blank(s)	55	710	620	0	998	998	7	987	987	20	Blank(s)	988	5	6	0
Divorced	67	Female	White	C50.8-Overlapping lesion of breast	8530/3: Inflammatory carcinoma	Poorly differentiated; Grade III	Left - origin of primary	Positive histology	Blank(s)	IIIB	Blank(s)	Blank(s)	Blank(s)	Blank(s)	Blank(s)	T4d	N0	M0	Blank(s)	Blank(s)	Blank(s)	RE	RE	Regional	Blank(s)	Blank(s)	0	Unknown or not applicable	None; diagnosed at autopsy	Not recommended	Blank(s)	Blank(s)	Blank(s)	Blank(s)	998	730	0	0	20	20	98	0	0	987	Blank(s)	988	1	0	0
Single (never married)	62	Female	White	C50.4-Upper-outer quadrant of breast	8530/3: Inflammatory carcinoma	Unknown	Left - origin of primary	Positive histology	Blank(s)	IV	Blank(s)	Blank(s)	Blank(s)	Blank(s)	Blank(s)	T4d	N0	M1	Blank(s)	Blank(s)	Blank(s)	D	D	Distant	Blank(s)	Blank(s)	24	Unknown or not applicable	None; diagnosed at autopsy	Surgery performed	Blank(s)	Blank(s)	Blank(s)	Blank(s)	20	710	0	40	998	998	98	0	0	0	Blank(s)	988	1	0	0
Married (including common law)	63	Female	Black	C50.8-Overlapping lesion of breast	8530/3: Inflammatory carcinoma	Poorly differentiated; Grade III	Right - origin of primary	Positive histology	Blank(s)	IIIB	Blank(s)	Blank(s)	Blank(s)	Blank(s)	Blank(s)	T4d	N1	M0	Blank(s)	Blank(s)	Blank(s)	RE+RN	RE+RN	Regional	Blank(s)	Blank(s)	50	Unknown or not applicable	None; diagnosed at autopsy	Surgery performed	Blank(s)	Blank(s)	Blank(s)	Blank(s)	35	710	600	0	20	20	9	987	987	0	Blank(s)	988	5	5	0
Married (including common law)	67	Female	Black	C50.4-Upper-outer quadrant of breast	8530/3: Inflammatory carcinoma	Unknown	Right - origin of primary	Positive histology	Blank(s)	IV	Blank(s)	Blank(s)	Blank(s)	Blank(s)	Blank(s)	T4d	N2b	M1	Blank(s)	Blank(s)	Blank(s)	D	D	Distant	Blank(s)	Blank(s)	0	Unknown or not applicable	None; diagnosed at autopsy	Not recommended	Blank(s)	Blank(s)	Blank(s)	Blank(s)	999	750	748	40	20	20	97	987	987	0	Blank(s)	988	1	3	0
Married (including common law)	62	Female	White	C50.3-Lower-inner quadrant of breast	8530/3: Inflammatory carcinoma	Poorly differentiated; Grade III	Left - origin of primary	Positive histology	Blank(s)	IIIB	Blank(s)	Blank(s)	Blank(s)	Blank(s)	Blank(s)	T4d	N1	M0	Blank(s)	Blank(s)	Blank(s)	RE+RN	RE+RN	Regional	Blank(s)	Blank(s)	51	Unknown or not applicable	None; diagnosed at autopsy	Surgery performed	Blank(s)	Blank(s)	Blank(s)	Blank(s)	34	710	600	0	20	20	5	987	987	50	Blank(s)	988	5	5	0
Married (including common law)	64	Female	White	C50.9-Breast, NOS	8530/3: Inflammatory carcinoma	Poorly differentiated; Grade III	Right - origin of primary	Positive histology	Blank(s)	IIIB	Blank(s)	Blank(s)	Blank(s)	Blank(s)	Blank(s)	T4d	N0	M0	Blank(s)	Blank(s)	Blank(s)	RE	RE	Regional	Blank(s)	Blank(s)	0	Unknown or not applicable	None; diagnosed at autopsy	Not recommended	Blank(s)	Blank(s)	Blank(s)	Blank(s)	999	710	0	0	10	10	98	0	0	987	Blank(s)	988	1	0	0
Unknown	63	Female	White	C50.8-Overlapping lesion of breast	8530/3: Inflammatory carcinoma	Poorly differentiated; Grade III	Right - origin of primary	Positive histology	Blank(s)	IIIB	Blank(s)	Blank(s)	Blank(s)	Blank(s)	Blank(s)	T4d	N1	M0	Blank(s)	Blank(s)	Blank(s)	RE+RN	RE+RN	Regional	Blank(s)	Blank(s)	0	Unknown or not applicable	None; diagnosed at autopsy	Recommended but not performed, unknown reason	Blank(s)	Blank(s)	Blank(s)	Blank(s)	80	710	600	0	20	20	98	987	987	0	Blank(s)	988	1	0	0
Married (including common law)	62	Female	White	C50.9-Breast, NOS	8530/3: Inflammatory carcinoma	Moderately differentiated; Grade II	Right - origin of primary	Positive histology	Blank(s)	IV	Blank(s)	Blank(s)	Blank(s)	Blank(s)	Blank(s)	T4d	N1	M1	Blank(s)	Blank(s)	Blank(s)	D	D	Distant	Blank(s)	Blank(s)	0	Unknown or not applicable	None; diagnosed at autopsy	Not recommended	Blank(s)	Blank(s)	Blank(s)	Blank(s)	999	730	250	50	10	10	98	987	987	60	Blank(s)	988	Blank(s)	Blank(s)	Blank(s)
Widowed	64	Female	Other (American Indian/AK Native, Asian/Pacific Islander)	C50.4-Upper-outer quadrant of breast	8530/3: Inflammatory carcinoma	Poorly differentiated; Grade III	Right - origin of primary	Positive histology	Blank(s)	IIIC	Blank(s)	Blank(s)	Blank(s)	Blank(s)	Blank(s)	T4d	N3c	M0	Blank(s)	Blank(s)	Blank(s)	D	D	Distant	Blank(s)	Blank(s)	61	Unknown or not applicable	None; diagnosed at autopsy	Surgery performed	Blank(s)	Blank(s)	Blank(s)	Blank(s)	998	710	800	0	20	20	1	987	987	20	Blank(s)	988	5	6	0
Divorced	62	Female	White	C50.9-Breast, NOS	8530/3: Inflammatory carcinoma	Poorly differentiated; Grade III	Left - origin of primary	Positive histology	Blank(s)	IIIC	Blank(s)	Blank(s)	Blank(s)	Blank(s)	Blank(s)	T4d	N3a	M0	Blank(s)	Blank(s)	Blank(s)	RE+RN	RE+RN	Regional	Blank(s)	Blank(s)	51	Unknown or not applicable	None; diagnosed at autopsy	Surgery performed	Blank(s)	Blank(s)	Blank(s)	Blank(s)	998	730	250	0	20	20	14	987	987	0	Blank(s)	988	6	6	0
Divorced	66	Female	White	C50.9-Breast, NOS	8530/3: Inflammatory carcinoma	Unknown	Left - origin of primary	Positive histology	Blank(s)	UNK Stage	Blank(s)	Blank(s)	Blank(s)	Blank(s)	Blank(s)	T4d	NX	MX	Blank(s)	Blank(s)	Blank(s)	RE	RE	Regional	Blank(s)	Blank(s)	80	Unknown or not applicable	None; diagnosed at autopsy	Surgery performed	Blank(s)	Blank(s)	Blank(s)	Blank(s)	999	710	999	99	999	999	99	987	987	987	Blank(s)	988	9	9	9
Single (never married)	63	Female	White	C50.9-Breast, NOS	8530/3: Inflammatory carcinoma	Moderately differentiated; Grade II	Left - origin of primary	Positive histology	Blank(s)	IIIB	Blank(s)	Blank(s)	Blank(s)	Blank(s)	Blank(s)	T4d	N0	M0	Blank(s)	Blank(s)	Blank(s)	RE	RE	Regional	Blank(s)	Blank(s)	0	Unknown or not applicable	None; diagnosed at autopsy	Recommended, unknown if performed	Blank(s)	Blank(s)	Blank(s)	Blank(s)	40	710	0	0	10	20	98	0	0	987	Blank(s)	988	1	0	0
Married (including common law)	67	Female	Black	C50.9-Breast, NOS	8530/3: Inflammatory carcinoma	Unknown	Left - origin of primary	Positive histology	Blank(s)	IIIB	Blank(s)	Blank(s)	Blank(s)	Blank(s)	Blank(s)	T4d	N1	M0	Blank(s)	Blank(s)	Blank(s)	RE+RN	RE+RN	Regional	Blank(s)	Blank(s)	40	Unknown or not applicable	None; diagnosed at autopsy	Surgery performed	Blank(s)	Blank(s)	Blank(s)	Blank(s)	998	710	600	0	20	20	98	987	987	0	Blank(s)	988	3	0	0
Married (including common law)	66	Female	White	C50.4-Upper-outer quadrant of breast	8530/3: Inflammatory carcinoma	Poorly differentiated; Grade III	Right - origin of primary	Positive histology	Blank(s)	IIIC	Blank(s)	Blank(s)	Blank(s)	Blank(s)	Blank(s)	T4d	N3a	M0	Blank(s)	Blank(s)	Blank(s)	RE+RN	RE+RN	Regional	Blank(s)	Blank(s)	51	Unknown or not applicable	None; diagnosed at autopsy	Surgery performed	Blank(s)	Blank(s)	Blank(s)	Blank(s)	17	710	600	0	10	20	11	987	987	987	Blank(s)	988	6	6	0
Single (never married)	67	Female	White	C50.8-Overlapping lesion of breast	8530/3: Inflammatory carcinoma	Moderately differentiated; Grade II	Left - origin of primary	Positive histology	Blank(s)	IV	Blank(s)	Blank(s)	Blank(s)	Blank(s)	Blank(s)	T4d	N1	M1	Blank(s)	Blank(s)	Blank(s)	D	D	Distant	Blank(s)	Blank(s)	0	Unknown or not applicable	None; diagnosed at autopsy	Recommended but not performed, patient refused	Blank(s)	Blank(s)	Blank(s)	Blank(s)	998	710	260	50	10	10	98	987	987	0	Blank(s)	988	1	0	0
Married (including common law)	63	Female	White	C50.8-Overlapping lesion of breast	8530/3: Inflammatory carcinoma	Poorly differentiated; Grade III	Left - origin of primary	Positive histology	Blank(s)	IIIB	Blank(s)	Blank(s)	Blank(s)	Blank(s)	Blank(s)	T4d	N2a	M0	Blank(s)	Blank(s)	Blank(s)	RE+RN	RE+RN	Regional	Blank(s)	Blank(s)	51	Unknown or not applicable	None; diagnosed at autopsy	Surgery performed	Blank(s)	Blank(s)	Blank(s)	Blank(s)	40	710	250	0	20	20	8	987	987	30	Blank(s)	988	Blank(s)	Blank(s)	Blank(s)
Divorced	62	Female	White	C50.9-Breast, NOS	8530/3: Inflammatory carcinoma	Moderately differentiated; Grade II	Right - origin of primary	Positive histology	Blank(s)	IIIB	Blank(s)	Blank(s)	Blank(s)	Blank(s)	Blank(s)	T4d	N1mi	M0	Blank(s)	Blank(s)	Blank(s)	RE+RN	RE+RN	Regional	Blank(s)	Blank(s)	51	Unknown or not applicable	None; diagnosed at autopsy	Surgery performed	Blank(s)	Blank(s)	Blank(s)	Blank(s)	55	730	150	0	10	20	3	987	987	0	Blank(s)	988	3	3	0
Widowed	63	Female	White	C50.9-Breast, NOS	8530/3: Inflammatory carcinoma	Poorly differentiated; Grade III	Right - origin of primary	Positive exfoliative cytology, no positive histology	Blank(s)	IV	Blank(s)	Blank(s)	Blank(s)	Blank(s)	Blank(s)	T4d	NX	M1	Blank(s)	Blank(s)	Blank(s)	D	D	Distant	Blank(s)	Blank(s)	0	Unknown or not applicable	None; diagnosed at autopsy	Not recommended	Blank(s)	Blank(s)	Blank(s)	Blank(s)	998	730	999	40	998	998	98	987	987	0	Blank(s)	988	1	9	0
Married (including common law)	63	Female	White	C50.9-Breast, NOS	8530/3: Inflammatory carcinoma	Poorly differentiated; Grade III	Left - origin of primary	Positive histology	Blank(s)	IIIC	Blank(s)	Blank(s)	Blank(s)	Blank(s)	Blank(s)	T4d	N3c	M0	Blank(s)	Blank(s)	Blank(s)	D	D	Distant	Blank(s)	Blank(s)	51	Unknown or not applicable	None; diagnosed at autopsy	Surgery performed	Blank(s)	Blank(s)	Blank(s)	Blank(s)	998	710	800	0	20	20	97	987	987	987	Blank(s)	988	5	5	0
Divorced	66	Female	White	C50.1-Central portion of breast	8530/3: Inflammatory carcinoma	Poorly differentiated; Grade III	Right - origin of primary	Positive histology	Blank(s)	IIIB	Blank(s)	Blank(s)	Blank(s)	Blank(s)	Blank(s)	T4d	N2a	M0	Blank(s)	Blank(s)	Blank(s)	RE+RN	RE+RN	Regional	Blank(s)	Blank(s)	51	Unknown or not applicable	None; diagnosed at autopsy	Surgery performed	Blank(s)	Blank(s)	Blank(s)	Blank(s)	75	710	250	0	20	20	5	987	987	20	Blank(s)	988	3	3	0
Divorced	63	Female	White	C50.9-Breast, NOS	8530/3: Inflammatory carcinoma	Poorly differentiated; Grade III	Right - origin of primary	Positive histology	Blank(s)	IV	Blank(s)	Blank(s)	Blank(s)	Blank(s)	Blank(s)	T4d	N1	M1	Blank(s)	Blank(s)	Blank(s)	D	D	Distant	Blank(s)	Blank(s)	0	Unknown or not applicable	None; diagnosed at autopsy	Not recommended	Blank(s)	Blank(s)	Blank(s)	Blank(s)	998	710	260	44	10	10	97	987	987	987	Blank(s)	988	9	9	5
Divorced	62	Female	White	C50.9-Breast, NOS	8530/3: Inflammatory carcinoma	Unknown	Right - origin of primary	Positive histology	Blank(s)	IIIB	Blank(s)	Blank(s)	Blank(s)	Blank(s)	Blank(s)	T4d	N1NOS	M0	Blank(s)	Blank(s)	Blank(s)	RE+RN	RE+RN	Regional	Blank(s)	Blank(s)	52	Unknown or not applicable	None; diagnosed at autopsy	Surgery performed	Blank(s)	Blank(s)	Blank(s)	Blank(s)	998	710	600	0	999	999	0	987	987	987	Blank(s)	988	3	3	0
Married (including common law)	67	Female	White	C50.8-Overlapping lesion of breast	8530/3: Inflammatory carcinoma	Poorly differentiated; Grade III	Left - origin of primary	Positive histology	Blank(s)	IV	Blank(s)	Blank(s)	Blank(s)	Blank(s)	Blank(s)	T4d	N3b	M1	Blank(s)	Blank(s)	Blank(s)	D	D	Distant	Blank(s)	Blank(s)	0	Unknown or not applicable	None; diagnosed at autopsy	Not recommended	Blank(s)	Blank(s)	Blank(s)	Blank(s)	55	750	763	10	10	10	98	987	987	0	Blank(s)	988	1	0	0
Married (including common law)	63	Female	White	C50.9-Breast, NOS	8530/3: Inflammatory carcinoma	Unknown	Left - origin of primary	Positive histology	Blank(s)	IIIB	Blank(s)	Blank(s)	Blank(s)	Blank(s)	Blank(s)	T4d	N0	M0	Blank(s)	Blank(s)	Blank(s)	RE	RE	Regional	Blank(s)	Blank(s)	51	Unknown or not applicable	None; diagnosed at autopsy	Surgery performed	Blank(s)	Blank(s)	Blank(s)	Blank(s)	999	710	0	0	10	20	0	0	0	60	Blank(s)	988	5	6	0
Married (including common law)	62	Female	White	C50.8-Overlapping lesion of breast	8530/3: Inflammatory carcinoma	Poorly differentiated; Grade III	Right - origin of primary	Positive histology	Blank(s)	IIIB	Blank(s)	Blank(s)	Blank(s)	Blank(s)	Blank(s)	T4d	N2a	M0	Blank(s)	Blank(s)	Blank(s)	RE+RN	RE+RN	Regional	Blank(s)	Blank(s)	51	Unknown or not applicable	None; diagnosed at autopsy	Surgery performed	Blank(s)	Blank(s)	Blank(s)	Blank(s)	998	710	510	0	10	20	2	987	987	0	Blank(s)	988	0	1	0
Married (including common law)	66	Female	White	C50.8-Overlapping lesion of breast	8530/3: Inflammatory carcinoma	Moderately differentiated; Grade II	Right - origin of primary	Positive histology	Blank(s)	IV	Blank(s)	Blank(s)	Blank(s)	Blank(s)	Blank(s)	T4d	N1mi	M1	Blank(s)	Blank(s)	Blank(s)	D	D	Distant	Blank(s)	Blank(s)	51	Unknown or not applicable	None; diagnosed at autopsy	Surgery performed	Blank(s)	Blank(s)	Blank(s)	Blank(s)	20	725	150	40	10	20	3	987	987	0	Blank(s)	988	3	3	0
Single (never married)	67	Female	Black	C50.9-Breast, NOS	8530/3: Inflammatory carcinoma	Poorly differentiated; Grade III	Right - origin of primary	Positive histology	Blank(s)	IIIB	Blank(s)	Blank(s)	Blank(s)	Blank(s)	Blank(s)	T4d	N0	M0	Blank(s)	Blank(s)	Blank(s)	RE	RE	Regional	Blank(s)	Blank(s)	51	Unknown or not applicable	None; diagnosed at autopsy	Surgery performed	Blank(s)	Blank(s)	Blank(s)	Blank(s)	998	710	0	0	10	10	98	0	0	50	Blank(s)	988	5	0	0
Married (including common law)	64	Female	White	C50.8-Overlapping lesion of breast	8530/3: Inflammatory carcinoma	Moderately differentiated; Grade II	Left - origin of primary	Positive histology	Blank(s)	IV	Blank(s)	Blank(s)	Blank(s)	Blank(s)	Blank(s)	T4d	N1a	M1	Blank(s)	Blank(s)	Blank(s)	D	D	Distant	Blank(s)	Blank(s)	41	Unknown or not applicable	None; diagnosed at autopsy	Surgery performed	Blank(s)	Blank(s)	Blank(s)	Blank(s)	998	730	260	40	10	10	3	987	987	0	Blank(s)	988	5	6	0
Married (including common law)	64	Female	White	C50.4-Upper-outer quadrant of breast	8530/3: Inflammatory carcinoma	Poorly differentiated; Grade III	Left - origin of primary	Positive histology	Blank(s)	IIIC	Blank(s)	Blank(s)	Blank(s)	Blank(s)	Blank(s)	T4d	N3c	M0	Blank(s)	Blank(s)	Blank(s)	D	D	Distant	Blank(s)	Blank(s)	51	Unknown or not applicable	None; diagnosed at autopsy	Surgery performed	Blank(s)	Blank(s)	Blank(s)	Blank(s)	999	710	800	0	10	10	26	987	987	60	Blank(s)	988	3	3	0
Married (including common law)	65	Female	Black	C50.9-Breast, NOS	8530/3: Inflammatory carcinoma	Poorly differentiated; Grade III	Right - origin of primary	Positive histology	Blank(s)	IIIB	Blank(s)	Blank(s)	Blank(s)	Blank(s)	Blank(s)	T4d	N2a	M0	Blank(s)	Blank(s)	Blank(s)	RE+RN	RE+RN	Regional	Blank(s)	Blank(s)	51	Unknown or not applicable	None; diagnosed at autopsy	Surgery performed	Blank(s)	Blank(s)	Blank(s)	Blank(s)	37	710	250	0	10	10	4	987	987	30	Blank(s)	988	5	6	0
Married (including common law)	67	Female	Black	C50.9-Breast, NOS	8530/3: Inflammatory carcinoma	Moderately differentiated; Grade II	Right - origin of primary	Positive histology	Blank(s)	IIIB	Blank(s)	Blank(s)	Blank(s)	Blank(s)	Blank(s)	T4d	N2a	M0	Blank(s)	Blank(s)	Blank(s)	RE+RN	RE+RN	Regional	Blank(s)	Blank(s)	51	Unknown or not applicable	None; diagnosed at autopsy	Surgery performed	Blank(s)	Blank(s)	Blank(s)	Blank(s)	45	710	250	0	20	20	7	987	987	20	Blank(s)	988	3	3	0
Married (including common law)	64	Female	White	C50.1-Central portion of breast	8530/3: Inflammatory carcinoma	Poorly differentiated; Grade III	Right - origin of primary	Positive histology	Blank(s)	IIIC	Blank(s)	Blank(s)	Blank(s)	Blank(s)	Blank(s)	T4d	N3a	M0	Blank(s)	Blank(s)	Blank(s)	RE+RN	RE+RN	Regional	Blank(s)	Blank(s)	51	Unknown or not applicable	None; diagnosed at autopsy	Surgery performed	Blank(s)	Blank(s)	Blank(s)	Blank(s)	40	710	600	0	20	20	13	987	987	50	Blank(s)	988	1	3	0
Married (including common law)	68	Female	White	C50.9-Breast, NOS	8530/3: Inflammatory carcinoma	Unknown	Right - origin of primary	Positive histology	Blank(s)	IIIB	Blank(s)	Blank(s)	Blank(s)	Blank(s)	Blank(s)	T4d	N1	M0	Blank(s)	Blank(s)	Blank(s)	RE+RN	RE+RN	Regional	Blank(s)	Blank(s)	52	Unknown or not applicable	Non-primary surgical procedure performed	Surgery performed	Blank(s)	Blank(s)	Blank(s)	Blank(s)	13	730	260	0	20	20	0	987	987	0	Blank(s)	988	5	5	0
Divorced	64	Female	White	C50.9-Breast, NOS	8530/3: Inflammatory carcinoma	Poorly differentiated; Grade III	Left - origin of primary	Positive histology	Blank(s)	IIINOS	Blank(s)	Blank(s)	Blank(s)	Blank(s)	Blank(s)	T4d	NX	M0	Blank(s)	Blank(s)	Blank(s)	RE	RE	Regional	Blank(s)	Blank(s)	22	Unknown or not applicable	None; diagnosed at autopsy	Surgery performed	Blank(s)	Blank(s)	Blank(s)	Blank(s)	998	710	999	0	20	20	98	987	987	50	Blank(s)	988	3	0	0
Widowed	63	Female	White	C50.9-Breast, NOS	8530/3: Inflammatory carcinoma	Poorly differentiated; Grade III	Right - origin of primary	Positive histology	Blank(s)	IV	Blank(s)	Blank(s)	Blank(s)	Blank(s)	Blank(s)	T4d	NX	M1	Blank(s)	Blank(s)	Blank(s)	D	D	Distant	Blank(s)	Blank(s)	0	Unknown or not applicable	None; diagnosed at autopsy	Not recommended	Blank(s)	Blank(s)	Blank(s)	Blank(s)	998	710	999	40	20	20	98	987	987	0	Blank(s)	988	1	0	3
Married (including common law)	66	Female	White	C50.4-Upper-outer quadrant of breast	8530/3: Inflammatory carcinoma	Unknown	Right - origin of primary	Positive histology	Blank(s)	IV	Blank(s)	Blank(s)	Blank(s)	Blank(s)	Blank(s)	T4d	NX	M1	Blank(s)	Blank(s)	Blank(s)	D	D	Distant	Blank(s)	Blank(s)	0	Unknown or not applicable	None; diagnosed at autopsy	Not recommended	Blank(s)	Blank(s)	Blank(s)	Blank(s)	50	710	999	40	20	20	98	987	987	0	Blank(s)	988	1	0	0
Married (including common law)	63	Female	White	C50.9-Breast, NOS	8530/3: Inflammatory carcinoma	Unknown	Paired site, but no information concerning laterality	Unknown	Blank(s)	UNK Stage	Blank(s)	Blank(s)	Blank(s)	Blank(s)	Blank(s)	T4d	NX	MX	Blank(s)	Blank(s)	Blank(s)	RE	RE	Regional	Blank(s)	Blank(s)	0	Unknown or not applicable	None; diagnosed at autopsy	Not recommended	Blank(s)	Blank(s)	Blank(s)	Blank(s)	999	710	999	99	999	999	98	987	987	987	Blank(s)	988	Blank(s)	Blank(s)	Blank(s)
Unknown	63	Female	White	C50.1-Central portion of breast	8530/3: Inflammatory carcinoma	Moderately differentiated; Grade II	Left - origin of primary	Positive histology	Blank(s)	IIIB	Blank(s)	Blank(s)	Blank(s)	Blank(s)	Blank(s)	T4d	N0	M0	Blank(s)	Blank(s)	Blank(s)	RE	RE	Regional	Blank(s)	Blank(s)	0	Unknown or not applicable	None; diagnosed at autopsy	Not recommended	Blank(s)	Blank(s)	Blank(s)	Blank(s)	50	710	0	0	10	10	98	0	0	987	Blank(s)	988	1	0	0
Divorced	67	Female	White	C50.4-Upper-outer quadrant of breast	8530/3: Inflammatory carcinoma	Moderately differentiated; Grade II	Right - origin of primary	Positive histology	Blank(s)	IIIB	Blank(s)	Blank(s)	Blank(s)	Blank(s)	Blank(s)	T4d	N0(i-)	M0	Blank(s)	Blank(s)	Blank(s)	RE	RE	Regional	Blank(s)	Blank(s)	51	Unknown or not applicable	None; diagnosed at autopsy	Surgery performed	Blank(s)	Blank(s)	Blank(s)	Blank(s)	24	710	0	0	10	10	0	1	0	20	Blank(s)	988	3	3	0
Single (never married)	63	Female	White	C50.9-Breast, NOS	8530/3: Inflammatory carcinoma	Unknown	Right - origin of primary	Positive histology	Blank(s)	IV	Blank(s)	Blank(s)	Blank(s)	Blank(s)	Blank(s)	T4d	N3NOS	M1	Blank(s)	Blank(s)	Blank(s)	D	D	Distant	Blank(s)	Blank(s)	0	Unknown or not applicable	None; diagnosed at autopsy	Not recommended	Blank(s)	Blank(s)	Blank(s)	Blank(s)	998	710	820	10	20	20	98	987	987	987	Blank(s)	988	0	1	1
Married (including common law)	63	Female	White	C50.9-Breast, NOS	8530/3: Inflammatory carcinoma	Poorly differentiated; Grade III	Left - origin of primary	Positive histology	Blank(s)	IV	Blank(s)	Blank(s)	Blank(s)	Blank(s)	Blank(s)	T4d	N0	M1	Blank(s)	Blank(s)	Blank(s)	D	D	Distant	Blank(s)	Blank(s)	24	Unknown or not applicable	None; diagnosed at autopsy	Surgery performed	Blank(s)	Blank(s)	Blank(s)	Blank(s)	998	730	0	10	20	20	98	0	0	0	Blank(s)	988	3	1	3
Married (including common law)	68	Female	White	C50.4-Upper-outer quadrant of breast	8530/3: Inflammatory carcinoma	Poorly differentiated; Grade III	Right - origin of primary	Positive histology	Blank(s)	IV	Blank(s)	Blank(s)	Blank(s)	Blank(s)	Blank(s)	T4d	N1NOS	M1	Blank(s)	Blank(s)	Blank(s)	D	D	Distant	Blank(s)	Blank(s)	0	Unknown or not applicable	Non-primary surgical procedure performed	Recommended, unknown if performed	Blank(s)	Blank(s)	Blank(s)	Blank(s)	999	710	250	44	10	10	95	987	987	0	Blank(s)	988	1	3	0
Married (including common law)	67	Female	White	C50.4-Upper-outer quadrant of breast	8530/3: Inflammatory carcinoma	Moderately differentiated; Grade II	Right - origin of primary	Positive histology	Blank(s)	IV	Blank(s)	Blank(s)	Blank(s)	Blank(s)	Blank(s)	T4d	N1	M1	Blank(s)	Blank(s)	Blank(s)	D	D	Distant	Blank(s)	Blank(s)	0	Unknown or not applicable	None; diagnosed at autopsy	Not recommended, contraindicated due to other cond; autopsy only (1973-2002)	Blank(s)	Blank(s)	Blank(s)	Blank(s)	999	710	260	40	998	998	98	987	987	60	Blank(s)	988	1	1	0
Widowed	67	Female	Black	C50.9-Breast, NOS	8530/3: Inflammatory carcinoma	Unknown	Bilateral, single primary	Positive histology	Blank(s)	IV	Blank(s)	Blank(s)	Blank(s)	Blank(s)	Blank(s)	T4d	N0	M1	Blank(s)	Blank(s)	Blank(s)	D	D	Distant	Blank(s)	Blank(s)	0	Unknown or not applicable	None; diagnosed at autopsy	Not recommended	Blank(s)	Blank(s)	Blank(s)	Blank(s)	60	710	0	40	998	998	98	0	0	0	Blank(s)	988	0	0	0
Separated	63	Female	Black	C50.9-Breast, NOS	8530/3: Inflammatory carcinoma	Poorly differentiated; Grade III	Left - origin of primary	Positive histology	Blank(s)	IV	Blank(s)	Blank(s)	Blank(s)	Blank(s)	Blank(s)	T4d	N3NOS	M1	Blank(s)	Blank(s)	Blank(s)	D	D	Distant	Blank(s)	Blank(s)	0	Unknown or not applicable	None; diagnosed at autopsy	Not recommended	Blank(s)	Blank(s)	Blank(s)	Blank(s)	998	730	820	50	10	10	97	987	987	0	Blank(s)	988	1	1	1
Married (including common law)	67	Female	White	C50.3-Lower-inner quadrant of breast	8530/3: Inflammatory carcinoma	Unknown	Right - origin of primary	Positive histology	Blank(s)	IIIB	Blank(s)	Blank(s)	Blank(s)	Blank(s)	Blank(s)	T4d	N1	M0	Blank(s)	Blank(s)	Blank(s)	RE+RN	RE+RN	Regional	Blank(s)	Blank(s)	51	Unknown or not applicable	None; diagnosed at autopsy	Surgery performed	Blank(s)	Blank(s)	Blank(s)	Blank(s)	22	710	600	0	20	20	0	987	987	50	Blank(s)	988	5	5	0
Married (including common law)	68	Female	White	C50.8-Overlapping lesion of breast	8530/3: Inflammatory carcinoma	Moderately differentiated; Grade II	Right - origin of primary	Positive histology	Blank(s)	IIIB	Blank(s)	Blank(s)	Blank(s)	Blank(s)	Blank(s)	T4d	N0	M0	Blank(s)	Blank(s)	Blank(s)	RE	RE	Regional	Blank(s)	Blank(s)	41	Unknown or not applicable	None; diagnosed at autopsy	Surgery performed	Blank(s)	Blank(s)	Blank(s)	Blank(s)	80	750	0	0	20	20	98	0	0	50	Blank(s)	988	3	0	0
Married (including common law)	65	Female	Black	C50.9-Breast, NOS	8530/3: Inflammatory carcinoma	Poorly differentiated; Grade III	Left - origin of primary	Positive histology	Blank(s)	IV	Blank(s)	Blank(s)	Blank(s)	Blank(s)	Blank(s)	T4d	N3b	M1	Blank(s)	Blank(s)	Blank(s)	D	D	Distant	Blank(s)	Blank(s)	41	Unknown or not applicable	None; diagnosed at autopsy	Surgery performed	Blank(s)	Blank(s)	Blank(s)	Blank(s)	140	730	760	44	20	20	97	987	987	0	Blank(s)	988	3	3	0
Married (including common law)	62	Female	Unknown	C50.9-Breast, NOS	8530/3: Inflammatory carcinoma	Poorly differentiated; Grade III	Right - origin of primary	Positive histology	Blank(s)	IIIB	Blank(s)	Blank(s)	Blank(s)	Blank(s)	Blank(s)	T4d	N2a	M0	Blank(s)	Blank(s)	Blank(s)	RE+RN	RE+RN	Regional	Blank(s)	Blank(s)	51	Unknown or not applicable	None; diagnosed at autopsy	Surgery performed	Blank(s)	Blank(s)	Blank(s)	Blank(s)	133	710	250	0	20	20	6	987	987	40	Blank(s)	988	3	3	0
Widowed	63	Female	White	C50.1-Central portion of breast	8530/3: Inflammatory carcinoma	Poorly differentiated; Grade III	Right - origin of primary	Positive histology	Blank(s)	IIIC	Blank(s)	Blank(s)	Blank(s)	Blank(s)	Blank(s)	T4d	N3a	M0	Blank(s)	Blank(s)	Blank(s)	RE+RN	RE+RN	Regional	Blank(s)	Blank(s)	51	Unknown or not applicable	None; diagnosed at autopsy	Surgery performed	Blank(s)	Blank(s)	Blank(s)	Blank(s)	60	710	600	0	997	997	43	987	987	0	Blank(s)	988	3	3	0
Married (including common law)	61	Female	White	C50.9-Breast, NOS	8530/3: Inflammatory carcinoma	Undifferentiated; anaplastic; Grade IV	Left - origin of primary	Positive histology	Blank(s)	IIIB	Blank(s)	Blank(s)	Blank(s)	Blank(s)	Blank(s)	T4d	N1a	M0	Blank(s)	Blank(s)	Blank(s)	RE+RN	RE+RN	Regional	Blank(s)	Blank(s)	52	Unknown or not applicable	None; diagnosed at autopsy	Surgery performed	Blank(s)	Blank(s)	Blank(s)	Blank(s)	999	710	600	0	999	999	2	987	987	0	Blank(s)	988	6	6	0
Unknown	62	Female	White	C50.8-Overlapping lesion of breast	8530/3: Inflammatory carcinoma	Poorly differentiated; Grade III	Left - origin of primary	Positive histology	Blank(s)	IIIB	Blank(s)	Blank(s)	Blank(s)	Blank(s)	Blank(s)	T4d	N0	M0	Blank(s)	Blank(s)	Blank(s)	RE	RE	Regional	Blank(s)	Blank(s)	0	Unknown or not applicable	None; diagnosed at autopsy	Not recommended	Blank(s)	Blank(s)	Blank(s)	Blank(s)	11	730	0	0	20	20	98	0	0	0	Blank(s)	988	1	0	0
Married (including common law)	62	Female	White	C50.9-Breast, NOS	8530/3: Inflammatory carcinoma	Moderately differentiated; Grade II	Left - origin of primary	Positive histology	Blank(s)	IIIB	Blank(s)	Blank(s)	Blank(s)	Blank(s)	Blank(s)	T4d	N1a	M0	Blank(s)	Blank(s)	Blank(s)	RE+RN	RE+RN	Regional	Blank(s)	Blank(s)	51	Unknown or not applicable	None; diagnosed at autopsy	Surgery performed	Blank(s)	Blank(s)	Blank(s)	Blank(s)	999	730	600	0	10	10	1	987	987	0	Blank(s)	988	5	6	0
Widowed	66	Female	White	C50.2-Upper-inner quadrant of breast	8530/3: Inflammatory carcinoma	Poorly differentiated; Grade III	Left - origin of primary	Positive histology	Blank(s)	IIIC	Blank(s)	Blank(s)	Blank(s)	Blank(s)	Blank(s)	T4d	N3a	M0	Blank(s)	Blank(s)	Blank(s)	RE+RN	RE+RN	Regional	Blank(s)	Blank(s)	51	Unknown or not applicable	None; diagnosed at autopsy	Surgery performed	Blank(s)	Blank(s)	Blank(s)	Blank(s)	27	710	250	0	20	20	16	987	987	20	Blank(s)	988	3	3	0
Married (including common law)	68	Female	White	C50.9-Breast, NOS	8530/3: Inflammatory carcinoma	Poorly differentiated; Grade III	Right - origin of primary	Positive histology	IIIB	IIIB	Blank(s)	Blank(s)	T4d	N0	M0	T4d	N0	M0	Blank(s)	Blank(s)	Blank(s)	RE	RE	Regional	Blank(s)	Blank(s)	22	Unknown or not applicable	None; diagnosed at autopsy	Surgery performed	Blank(s)	Blank(s)	Blank(s)	Blank(s)	17	750	0	0	20	20	0	0	0	0	999	988	6	6	0
Married (including common law)	64	Female	Black	C50.9-Breast, NOS	8530/3: Inflammatory carcinoma	Poorly differentiated; Grade III	Left - origin of primary	Positive histology	Blank(s)	IIIB	Blank(s)	Blank(s)	Blank(s)	Blank(s)	Blank(s)	T4d	N0	M0	Blank(s)	Blank(s)	Blank(s)	RE	RE	Regional	Blank(s)	Blank(s)	0	Unknown or not applicable	None; diagnosed at autopsy	Not recommended	Blank(s)	Blank(s)	Blank(s)	Blank(s)	998	710	0	0	10	10	98	0	0	0	Blank(s)	988	1	0	0
Married (including common law)	64	Female	White	C50.9-Breast, NOS	8530/3: Inflammatory carcinoma	Poorly differentiated; Grade III	Left - origin of primary	Positive histology	Blank(s)	IIIB	Blank(s)	Blank(s)	Blank(s)	Blank(s)	Blank(s)	T4d	N1	M0	Blank(s)	Blank(s)	Blank(s)	RE+RN	RE+RN	Regional	Blank(s)	Blank(s)	51	Unknown or not applicable	None; diagnosed at autopsy	Surgery performed	Blank(s)	Blank(s)	Blank(s)	Blank(s)	40	710	600	0	10	10	4	987	987	0	Blank(s)	988	5	5	0
Unknown	66	Female	White	C50.9-Breast, NOS	8530/3: Inflammatory carcinoma	Undifferentiated; anaplastic; Grade IV	Right - origin of primary	Positive histology	Blank(s)	IIIC	Blank(s)	Blank(s)	Blank(s)	Blank(s)	Blank(s)	T4d	N3NOS	M0	Blank(s)	Blank(s)	Blank(s)	RE+RN	RE+RN	Regional	Blank(s)	Blank(s)	51	Unknown or not applicable	None; diagnosed at autopsy	Surgery performed	Blank(s)	Blank(s)	Blank(s)	Blank(s)	47	730	820	0	10	20	16	987	987	20	Blank(s)	988	5	3	0
Married (including common law)	63	Female	White	C50.9-Breast, NOS	8530/3: Inflammatory carcinoma	Unknown	Left - origin of primary	Positive histology	Blank(s)	UNK Stage	Blank(s)	Blank(s)	Blank(s)	Blank(s)	Blank(s)	T4d	NX	MX	Blank(s)	Blank(s)	Blank(s)	RE	RE	Regional	Blank(s)	Blank(s)	0	Unknown or not applicable	None; diagnosed at autopsy	Not recommended	Blank(s)	Blank(s)	Blank(s)	Blank(s)	998	710	999	99	999	999	98	987	987	0	Blank(s)	988	1	9	9
Divorced	66	Female	White	C50.9-Breast, NOS	8530/3: Inflammatory carcinoma	Poorly differentiated; Grade III	Right - origin of primary	Positive histology	Blank(s)	IIIC	Blank(s)	Blank(s)	Blank(s)	Blank(s)	Blank(s)	T4d	N3a	M0	Blank(s)	Blank(s)	Blank(s)	RE+RN	RE+RN	Regional	Blank(s)	Blank(s)	50	Unknown or not applicable	None; diagnosed at autopsy	Surgery performed	Blank(s)	Blank(s)	Blank(s)	Blank(s)	145	710	520	0	20	20	14	987	987	20	Blank(s)	988	3	3	0
Widowed	61	Female	Other (American Indian/AK Native, Asian/Pacific Islander)	C50.2-Upper-inner quadrant of breast	8530/3: Inflammatory carcinoma	Poorly differentiated; Grade III	Left - origin of primary	Positive histology	Blank(s)	IIIB	Blank(s)	Blank(s)	Blank(s)	Blank(s)	Blank(s)	T4d	N1a	M0	Blank(s)	Blank(s)	Blank(s)	RE+RN	RE+RN	Regional	Blank(s)	Blank(s)	51	Unknown or not applicable	None; diagnosed at autopsy	Surgery performed	Blank(s)	Blank(s)	Blank(s)	Blank(s)	998	710	260	0	20	20	3	987	987	50	Blank(s)	988	5	6	0
Married (including common law)	65	Female	White	C50.9-Breast, NOS	8530/3: Inflammatory carcinoma	Moderately differentiated; Grade II	Left - origin of primary	Positive histology	Blank(s)	UNK Stage	Blank(s)	Blank(s)	Blank(s)	Blank(s)	Blank(s)	T4d	NX	MX	Blank(s)	Blank(s)	Blank(s)	RE	RE	Regional	Blank(s)	Blank(s)	0	Unknown or not applicable	None; diagnosed at autopsy	Not recommended	Blank(s)	Blank(s)	Blank(s)	Blank(s)	998	710	999	99	997	997	98	987	987	987	Blank(s)	988	1	0	9
Married (including common law)	66	Female	White	C50.9-Breast, NOS	8530/3: Inflammatory carcinoma	Unknown	Right - origin of primary	Positive histology	Blank(s)	IV	Blank(s)	Blank(s)	Blank(s)	Blank(s)	Blank(s)	T4d	N3NOS	M1	Blank(s)	Blank(s)	Blank(s)	D	D	Distant	Blank(s)	Blank(s)	51	Unknown or not applicable	None; diagnosed at autopsy	Surgery performed	Blank(s)	Blank(s)	Blank(s)	Blank(s)	999	730	820	44	20	20	28	987	987	0	Blank(s)	988	5	6	0
Single (never married)	65	Female	Other (American Indian/AK Native, Asian/Pacific Islander)	C50.9-Breast, NOS	8530/3: Inflammatory carcinoma	Poorly differentiated; Grade III	Left - origin of primary	Positive histology	Blank(s)	IV	Blank(s)	Blank(s)	Blank(s)	Blank(s)	Blank(s)	T4d	N3c	M1	Blank(s)	Blank(s)	Blank(s)	D	D	Distant	Blank(s)	Blank(s)	51	Unknown or not applicable	None; diagnosed at autopsy	Surgery performed	Blank(s)	Blank(s)	Blank(s)	Blank(s)	45	730	800	40	20	20	14	987	987	0	Blank(s)	988	1	0	0
Widowed	66	Female	Black	C50.9-Breast, NOS	8530/3: Inflammatory carcinoma	Poorly differentiated; Grade III	Right - origin of primary	Positive histology	Blank(s)	IV	Blank(s)	Blank(s)	Blank(s)	Blank(s)	Blank(s)	T4d	N0	M1	Blank(s)	Blank(s)	Blank(s)	D	D	Distant	Blank(s)	Blank(s)	52	Unknown or not applicable	None; diagnosed at autopsy	Surgery performed	Blank(s)	Blank(s)	Blank(s)	Blank(s)	999	710	0	40	20	20	98	0	0	987	Blank(s)	988	9	0	3
Married (including common law)	65	Female	White	C50.8-Overlapping lesion of breast	8530/3: Inflammatory carcinoma	Unknown	Left - origin of primary	Positive histology	Blank(s)	IIIB	Blank(s)	Blank(s)	Blank(s)	Blank(s)	Blank(s)	T4d	N1	M0	Blank(s)	Blank(s)	Blank(s)	RE+RN	RE+RN	Regional	Blank(s)	Blank(s)	51	Unknown or not applicable	None; diagnosed at autopsy	Surgery performed	Blank(s)	Blank(s)	Blank(s)	Blank(s)	998	730	600	0	20	20	0	987	987	0	Blank(s)	988	5	5	0
Married (including common law)	66	Female	White	C50.9-Breast, NOS	8530/3: Inflammatory carcinoma	Poorly differentiated; Grade III	Left - origin of primary	Positive histology	Blank(s)	IIIB	Blank(s)	Blank(s)	Blank(s)	Blank(s)	Blank(s)	T4d	N1	M0	Blank(s)	Blank(s)	Blank(s)	RE+RN	RE+RN	Regional	Blank(s)	Blank(s)	52	Unknown or not applicable	None; diagnosed at autopsy	Surgery performed	Blank(s)	Blank(s)	Blank(s)	Blank(s)	998	730	260	0	20	20	3	987	987	20	Blank(s)	988	5	5	0
Single (never married)	62	Female	White	C50.9-Breast, NOS	8530/3: Inflammatory carcinoma	Unknown	Right - origin of primary	Positive histology	Blank(s)	IIIB	Blank(s)	Blank(s)	Blank(s)	Blank(s)	Blank(s)	T4d	N1a	M0	Blank(s)	Blank(s)	Blank(s)	RE+RN	RE+RN	Regional	Blank(s)	Blank(s)	51	Unknown or not applicable	None; diagnosed at autopsy	Surgery performed	Blank(s)	Blank(s)	Blank(s)	Blank(s)	160	750	250	0	20	10	2	987	987	0	Blank(s)	988	5	6	0
Divorced	63	Female	White	C50.1-Central portion of breast	8530/3: Inflammatory carcinoma	Moderately differentiated; Grade II	Left - origin of primary	Positive histology	Blank(s)	IV	Blank(s)	Blank(s)	Blank(s)	Blank(s)	Blank(s)	T4d	N1	M1	Blank(s)	Blank(s)	Blank(s)	D	D	Distant	Blank(s)	Blank(s)	41	Unknown or not applicable	None; diagnosed at autopsy	Surgery performed	Blank(s)	Blank(s)	Blank(s)	Blank(s)	110	710	260	50	20	20	98	987	987	0	Blank(s)	988	5	0	0
Single (never married)	65	Female	Black	C50.1-Central portion of breast	8530/3: Inflammatory carcinoma	Poorly differentiated; Grade III	Right - origin of primary	Positive histology	Blank(s)	IIIC	Blank(s)	Blank(s)	Blank(s)	Blank(s)	Blank(s)	T4d	N3a	M0	Blank(s)	Blank(s)	Blank(s)	RE+RN	RE+RN	Regional	Blank(s)	Blank(s)	51	Unknown or not applicable	None; diagnosed at autopsy	Surgery performed	Blank(s)	Blank(s)	Blank(s)	Blank(s)	40	710	600	0	20	20	15	987	987	0	Blank(s)	988	3	3	0
Unknown	65	Female	White	C50.9-Breast, NOS	8530/3: Inflammatory carcinoma	Unknown	Left - origin of primary	Positive histology	Blank(s)	IIIB	Blank(s)	Blank(s)	Blank(s)	Blank(s)	Blank(s)	T4d	N1	M0	Blank(s)	Blank(s)	Blank(s)	RE+RN	RE+RN	Regional	Blank(s)	Blank(s)	0	Unknown or not applicable	None; diagnosed at autopsy	Not recommended	Blank(s)	Blank(s)	Blank(s)	Blank(s)	60	710	600	0	20	20	98	987	987	987	Blank(s)	988	0	0	0
Married (including common law)	61	Female	White	C50.9-Breast, NOS	8530/3: Inflammatory carcinoma	Poorly differentiated; Grade III	Left - origin of primary	Positive histology	Blank(s)	IIIB	Blank(s)	Blank(s)	Blank(s)	Blank(s)	Blank(s)	T4d	N0	M0	Blank(s)	Blank(s)	Blank(s)	RE	RE	Regional	Blank(s)	Blank(s)	41	Unknown or not applicable	None; diagnosed at autopsy	Surgery performed	Blank(s)	Blank(s)	Blank(s)	Blank(s)	998	710	0	0	10	20	98	0	0	0	Blank(s)	988	5	0	0
Married (including common law)	64	Female	White	C50.9-Breast, NOS	8530/3: Inflammatory carcinoma	Poorly differentiated; Grade III	Left - origin of primary	Positive histology	Blank(s)	IIIB	Blank(s)	Blank(s)	Blank(s)	Blank(s)	Blank(s)	T4d	N2a	M0	Blank(s)	Blank(s)	Blank(s)	RE+RN	RE+RN	Regional	Blank(s)	Blank(s)	51	Unknown or not applicable	None; diagnosed at autopsy	Surgery performed	Blank(s)	Blank(s)	Blank(s)	Blank(s)	40	710	520	0	20	20	8	987	987	30	Blank(s)	988	6	6	0
Single (never married)	61	Female	White	C50.9-Breast, NOS	8530/3: Inflammatory carcinoma	Unknown	Left - origin of primary	Positive histology	Blank(s)	IIIB	Blank(s)	Blank(s)	Blank(s)	Blank(s)	Blank(s)	T4d	N0	M0	Blank(s)	Blank(s)	Blank(s)	RE	RE	Regional	Blank(s)	Blank(s)	0	Unknown or not applicable	None; diagnosed at autopsy	Not recommended	Blank(s)	Blank(s)	Blank(s)	Blank(s)	35	710	0	0	10	10	98	0	0	0	Blank(s)	988	0	0	0
Married (including common law)	62	Female	White	C50.9-Breast, NOS	8530/3: Inflammatory carcinoma	Poorly differentiated; Grade III	Left - origin of primary	Positive histology	Blank(s)	IIIC	Blank(s)	Blank(s)	Blank(s)	Blank(s)	Blank(s)	T4d	N3b	M0	Blank(s)	Blank(s)	Blank(s)	RE+RN	RE+RN	Regional	Blank(s)	Blank(s)	51	Unknown or not applicable	None; diagnosed at autopsy	Surgery performed	Blank(s)	Blank(s)	Blank(s)	Blank(s)	998	710	760	0	20	20	97	987	987	20	Blank(s)	988	5	5	0
Married (including common law)	63	Female	White	C50.9-Breast, NOS	8530/3: Inflammatory carcinoma	Poorly differentiated; Grade III	Left - origin of primary	Positive histology	Blank(s)	IV	Blank(s)	Blank(s)	Blank(s)	Blank(s)	Blank(s)	T4d	N3a	M1	Blank(s)	Blank(s)	Blank(s)	D	D	Distant	Blank(s)	Blank(s)	51	Unknown or not applicable	None; diagnosed at autopsy	Surgery performed	Blank(s)	Blank(s)	Blank(s)	Blank(s)	45	730	600	50	20	20	15	987	987	20	Blank(s)	988	3	3	0
Single (never married)	61	Female	Other (American Indian/AK Native, Asian/Pacific Islander)	C50.9-Breast, NOS	8530/3: Inflammatory carcinoma	Poorly differentiated; Grade III	Left - origin of primary	Positive histology	Blank(s)	IIIB	Blank(s)	Blank(s)	Blank(s)	Blank(s)	Blank(s)	T4d	N2a	M0	Blank(s)	Blank(s)	Blank(s)	RE+RN	RE+RN	Regional	Blank(s)	Blank(s)	51	Unknown or not applicable	None; diagnosed at autopsy	Surgery performed	Blank(s)	Blank(s)	Blank(s)	Blank(s)	998	710	510	0	10	10	2	987	987	0	Blank(s)	988	5	5	0
Divorced	65	Female	White	C50.8-Overlapping lesion of breast	8530/3: Inflammatory carcinoma	Poorly differentiated; Grade III	Right - origin of primary	Positive histology	Blank(s)	IIIB	Blank(s)	Blank(s)	Blank(s)	Blank(s)	Blank(s)	T4d	N1NOS	M0	Blank(s)	Blank(s)	Blank(s)	RE+RN	RE+RN	Regional	Blank(s)	Blank(s)	0	Unknown or not applicable	None; diagnosed at autopsy	Not performed, patient died prior to recommended surgery	Blank(s)	Blank(s)	Blank(s)	Blank(s)	998	710	600	0	20	20	97	987	987	0	Blank(s)	988	2	2	0
Single (never married)	63	Female	White	C50.3-Lower-inner quadrant of breast	8530/3: Inflammatory carcinoma	Poorly differentiated; Grade III	Right - origin of primary	Positive histology	Blank(s)	IIIB	Blank(s)	Blank(s)	Blank(s)	Blank(s)	Blank(s)	T4d	N0(i-)	M0	Blank(s)	Blank(s)	Blank(s)	RE	RE	Regional	Blank(s)	Blank(s)	42	Unknown or not applicable	None; diagnosed at autopsy	Surgery performed	Blank(s)	Blank(s)	Blank(s)	Blank(s)	55	710	0	0	20	20	0	1	1	20	Blank(s)	988	3	0	0
Married (including common law)	66	Female	White	C50.8-Overlapping lesion of breast	8530/3: Inflammatory carcinoma	Poorly differentiated; Grade III	Left - origin of primary	Positive histology	Blank(s)	IIIB	Blank(s)	Blank(s)	Blank(s)	Blank(s)	Blank(s)	T4d	N0	M0	Blank(s)	Blank(s)	Blank(s)	RE	RE	Regional	Blank(s)	Blank(s)	0	Unknown or not applicable	None; diagnosed at autopsy	Not performed, patient died prior to recommended surgery	Blank(s)	Blank(s)	Blank(s)	Blank(s)	40	730	0	0	20	20	98	0	0	0	Blank(s)	988	1	0	0
Married (including common law)	63	Female	White	C50.9-Breast, NOS	8530/3: Inflammatory carcinoma	Poorly differentiated; Grade III	Right - origin of primary	Positive histology	Blank(s)	IIIB	Blank(s)	Blank(s)	Blank(s)	Blank(s)	Blank(s)	T4d	N1	M0	Blank(s)	Blank(s)	Blank(s)	RE+RN	RE+RN	Regional	Blank(s)	Blank(s)	52	Unknown or not applicable	None; diagnosed at autopsy	Surgery performed	Blank(s)	Blank(s)	Blank(s)	Blank(s)	16	710	260	0	20	20	0	987	987	0	Blank(s)	988	5	5	0
Married (including common law)	61	Female	White	C50.9-Breast, NOS	8530/3: Inflammatory carcinoma	Moderately differentiated; Grade II	Right - origin of primary	Positive histology	Blank(s)	IIIC	Blank(s)	Blank(s)	Blank(s)	Blank(s)	Blank(s)	T4d	N3a	M0	Blank(s)	Blank(s)	Blank(s)	RE+RN	RE+RN	Regional	Blank(s)	Blank(s)	0	Unknown or not applicable	None; diagnosed at autopsy	Not recommended	Blank(s)	Blank(s)	Blank(s)	Blank(s)	72	710	250	0	10	20	13	987	987	0	Blank(s)	988	6	6	0
Married (including common law)	62	Female	White	C50.9-Breast, NOS	8530/3: Inflammatory carcinoma	Poorly differentiated; Grade III	Right - origin of primary	Positive histology	Blank(s)	IIIC	Blank(s)	Blank(s)	Blank(s)	Blank(s)	Blank(s)	T4d	N3a	M0	Blank(s)	Blank(s)	Blank(s)	D	RE+RN	Regional	Blank(s)	Blank(s)	51	Unknown or not applicable	None; diagnosed at autopsy	Surgery performed	Blank(s)	Blank(s)	Blank(s)	Blank(s)	998	750	750	0	20	20	20	987	987	0	Blank(s)	988	3	3	0
Married (including common law)	61	Female	Black	C50.9-Breast, NOS	8530/3: Inflammatory carcinoma	Moderately differentiated; Grade II	Right - origin of primary	Positive histology	Blank(s)	IV	Blank(s)	Blank(s)	Blank(s)	Blank(s)	Blank(s)	T4d	NX	M1	Blank(s)	Blank(s)	Blank(s)	D	D	Distant	Blank(s)	Blank(s)	0	Unknown or not applicable	None; diagnosed at autopsy	Not recommended	Blank(s)	Blank(s)	Blank(s)	Blank(s)	990	730	999	44	999	999	98	987	987	0	Blank(s)	988	0	0	0
Married (including common law)	61	Female	White	C50.1-Central portion of breast	8530/3: Inflammatory carcinoma	Unknown	Right - origin of primary	Positive histology	Blank(s)	UNK Stage	Blank(s)	Blank(s)	Blank(s)	Blank(s)	Blank(s)	T4d	NX	MX	Blank(s)	Blank(s)	Blank(s)	RE	RE	Regional	Blank(s)	Blank(s)	0	Unknown or not applicable	None; diagnosed at autopsy	Recommended but not performed, unknown reason	Blank(s)	Blank(s)	Blank(s)	Blank(s)	999	730	999	99	20	20	98	987	987	0	Blank(s)	988	1	0	0
Married (including common law)	67	Female	White	C50.9-Breast, NOS	8530/3: Inflammatory carcinoma	Moderately differentiated; Grade II	Left - origin of primary	Positive histology	Blank(s)	IV	Blank(s)	Blank(s)	Blank(s)	Blank(s)	Blank(s)	T4d	N3a	M1	Blank(s)	Blank(s)	Blank(s)	D	D	Distant	Blank(s)	Blank(s)	51	Unknown or not applicable	None; diagnosed at autopsy	Surgery performed	Blank(s)	Blank(s)	Blank(s)	Blank(s)	998	730	250	50	20	20	11	987	987	20	Blank(s)	988	3	3	0
Married (including common law)	63	Female	White	C50.9-Breast, NOS	8530/3: Inflammatory carcinoma	Unknown	Right - origin of primary	Positive histology	Blank(s)	IV	Blank(s)	Blank(s)	Blank(s)	Blank(s)	Blank(s)	T4d	N2a	M1	Blank(s)	Blank(s)	Blank(s)	D	D	Distant	Blank(s)	Blank(s)	0	Unknown or not applicable	None; diagnosed at autopsy	Not recommended	Blank(s)	Blank(s)	Blank(s)	Blank(s)	998	730	510	44	10	20	98	987	987	987	Blank(s)	988	1	0	3
Single (never married)	62	Female	White	C50.9-Breast, NOS	8530/3: Inflammatory carcinoma	Poorly differentiated; Grade III	Left - origin of primary	Positive histology	Blank(s)	IIIC	Blank(s)	Blank(s)	Blank(s)	Blank(s)	Blank(s)	T4d	N3a	M0	Blank(s)	Blank(s)	Blank(s)	RE+RN	RE+RN	Regional	Blank(s)	Blank(s)	51	Unknown or not applicable	None; diagnosed at autopsy	Surgery performed	Blank(s)	Blank(s)	Blank(s)	Blank(s)	90	710	520	0	20	20	31	987	987	0	Blank(s)	988	3	3	0
Married (including common law)	63	Female	White	C50.9-Breast, NOS	8530/3: Inflammatory carcinoma	Poorly differentiated; Grade III	Right - origin of primary	Positive histology	Blank(s)	IIIC	Blank(s)	Blank(s)	Blank(s)	Blank(s)	Blank(s)	T4d	N3NOS	M0	Blank(s)	Blank(s)	Blank(s)	RE+RN	RE+RN	Regional	Blank(s)	Blank(s)	51	Unknown or not applicable	None; diagnosed at autopsy	Surgery performed	Blank(s)	Blank(s)	Blank(s)	Blank(s)	998	730	820	0	20	20	18	987	987	0	Blank(s)	988	6	6	0
Widowed	66	Female	White	C50.4-Upper-outer quadrant of breast	8530/3: Inflammatory carcinoma	Moderately differentiated; Grade II	Right - origin of primary	Positive histology	Blank(s)	IIIB	Blank(s)	Blank(s)	Blank(s)	Blank(s)	Blank(s)	T4d	N2NOS	M0	Blank(s)	Blank(s)	Blank(s)	RE+RN	RE+RN	Regional	Blank(s)	Blank(s)	51	Unknown or not applicable	None; diagnosed at autopsy	Surgery performed	Blank(s)	Blank(s)	Blank(s)	Blank(s)	26	710	610	0	10	10	98	987	987	0	Blank(s)	988	1	0	0
Married (including common law)	66	Female	White	C50.5-Lower-outer quadrant of breast	8530/3: Inflammatory carcinoma	Unknown	Left - origin of primary	Positive histology	Blank(s)	IV	Blank(s)	Blank(s)	Blank(s)	Blank(s)	Blank(s)	T4d	N1	M1	Blank(s)	Blank(s)	Blank(s)	D	D	Distant	Blank(s)	Blank(s)	0	Unknown or not applicable	None; diagnosed at autopsy	Not recommended	Blank(s)	Blank(s)	Blank(s)	Blank(s)	999	710	600	40	20	20	98	987	987	987	Blank(s)	988	1	0	0
Single (never married)	61	Female	White	C50.4-Upper-outer quadrant of breast	8530/3: Inflammatory carcinoma	Poorly differentiated; Grade III	Left - origin of primary	Positive histology	Blank(s)	IV	Blank(s)	Blank(s)	Blank(s)	Blank(s)	Blank(s)	T4d	N2a	M1	Blank(s)	Blank(s)	Blank(s)	D	D	Distant	Blank(s)	Blank(s)	44	Unknown or not applicable	None; diagnosed at autopsy	Surgery performed	Blank(s)	Blank(s)	Blank(s)	Blank(s)	120	710	510	44	20	20	98	987	987	987	Blank(s)	988	1	0	0
Divorced	62	Female	White	C50.9-Breast, NOS	8530/3: Inflammatory carcinoma	Poorly differentiated; Grade III	Right - origin of primary	Positive histology	Blank(s)	IIIB	Blank(s)	Blank(s)	Blank(s)	Blank(s)	Blank(s)	T4d	N0	M0	Blank(s)	Blank(s)	Blank(s)	RE	RE	Regional	Blank(s)	Blank(s)	22	Unknown or not applicable	None; diagnosed at autopsy	Surgery performed	Blank(s)	Blank(s)	Blank(s)	Blank(s)	998	710	0	0	20	20	98	0	0	0	Blank(s)	988	3	0	0
Married (including common law)	65	Female	White	C50.8-Overlapping lesion of breast	8530/3: Inflammatory carcinoma	Poorly differentiated; Grade III	Right - origin of primary	Positive histology	Blank(s)	IIIB	Blank(s)	Blank(s)	Blank(s)	Blank(s)	Blank(s)	T4d	N0	M0	Blank(s)	Blank(s)	Blank(s)	RE	RE	Regional	Blank(s)	Blank(s)	51	Unknown or not applicable	None; diagnosed at autopsy	Surgery performed	Blank(s)	Blank(s)	Blank(s)	Blank(s)	999	710	0	0	20	20	0	0	0	0	Blank(s)	988	5	6	0
Unknown	62	Female	White	C50.8-Overlapping lesion of breast	8530/3: Inflammatory carcinoma	Poorly differentiated; Grade III	Right - origin of primary	Positive histology	Blank(s)	IV	Blank(s)	Blank(s)	Blank(s)	Blank(s)	Blank(s)	T4d	N1	M1	Blank(s)	Blank(s)	Blank(s)	D	D	Distant	Blank(s)	Blank(s)	51	Unknown or not applicable	None; diagnosed at autopsy	Surgery performed	Blank(s)	Blank(s)	Blank(s)	Blank(s)	65	710	260	40	997	997	11	987	987	0	Blank(s)	988	9	9	9
Widowed	62	Female	White	C50.4-Upper-outer quadrant of breast	8530/3: Inflammatory carcinoma	Poorly differentiated; Grade III	Left - origin of primary	Positive histology	Blank(s)	IIIB	Blank(s)	Blank(s)	Blank(s)	Blank(s)	Blank(s)	T4d	N2a	M0	Blank(s)	Blank(s)	Blank(s)	RE+RN	RE+RN	Regional	Blank(s)	Blank(s)	51	Unknown or not applicable	None; diagnosed at autopsy	Surgery performed	Blank(s)	Blank(s)	Blank(s)	Blank(s)	120	730	520	0	20	20	9	987	987	20	Blank(s)	988	5	6	0
Married (including common law)	61	Female	White	C50.8-Overlapping lesion of breast	8530/3: Inflammatory carcinoma	Poorly differentiated; Grade III	Right - origin of primary	Positive histology	Blank(s)	IIIB	Blank(s)	Blank(s)	Blank(s)	Blank(s)	Blank(s)	T4d	N1a	M0	Blank(s)	Blank(s)	Blank(s)	RE+RN	RE+RN	Regional	Blank(s)	Blank(s)	54	Unknown or not applicable	None; diagnosed at autopsy	Surgery performed	Blank(s)	Blank(s)	Blank(s)	Blank(s)	47	710	250	0	10	10	1	987	987	50	Blank(s)	988	3	6	0
Married (including common law)	64	Female	White	C50.9-Breast, NOS	8530/3: Inflammatory carcinoma	Poorly differentiated; Grade III	Left - origin of primary	Positive histology	Blank(s)	IIIC	Blank(s)	Blank(s)	Blank(s)	Blank(s)	Blank(s)	T4d	N3b	M0	Blank(s)	Blank(s)	Blank(s)	RE+RN	RE+RN	Regional	Blank(s)	Blank(s)	0	Unknown or not applicable	None; diagnosed at autopsy	Recommended, unknown if performed	Blank(s)	Blank(s)	Blank(s)	Blank(s)	999	710	760	0	20	20	98	987	987	0	Blank(s)	988	1	0	0
Single (never married)	64	Female	Black	C50.9-Breast, NOS	8530/3: Inflammatory carcinoma	Unknown	Right - origin of primary	Positive histology	Blank(s)	IIIB	Blank(s)	Blank(s)	Blank(s)	Blank(s)	Blank(s)	T4d	N0	M0	Blank(s)	Blank(s)	Blank(s)	RE	RE	Regional	Blank(s)	Blank(s)	0	Unknown or not applicable	None; diagnosed at autopsy	Not recommended	Blank(s)	Blank(s)	Blank(s)	Blank(s)	999	710	0	0	999	999	98	0	0	0	Blank(s)	988	1	0	0
Single (never married)	60	Female	Black	C50.9-Breast, NOS	8530/3: Inflammatory carcinoma	Unknown	Right - origin of primary	Radiography without microscopic confirm	Blank(s)	IIINOS	Blank(s)	Blank(s)	Blank(s)	Blank(s)	Blank(s)	T4d	NX	M0	Blank(s)	Blank(s)	Blank(s)	RE	RE	Regional	Blank(s)	Blank(s)	0	Unknown or not applicable	None; diagnosed at autopsy	Not recommended	Blank(s)	Blank(s)	Blank(s)	Blank(s)	998	710	999	0	999	999	98	987	987	987	Blank(s)	988	0	9	0
Married (including common law)	64	Female	White	C50.9-Breast, NOS	8530/3: Inflammatory carcinoma	Poorly differentiated; Grade III	Right - origin of primary	Positive histology	Blank(s)	IIIC	Blank(s)	Blank(s)	Blank(s)	Blank(s)	Blank(s)	T4d	N3NOS	M0	Blank(s)	Blank(s)	Blank(s)	RE+RN	RE+RN	Regional	Blank(s)	Blank(s)	50	Unknown or not applicable	None; diagnosed at autopsy	Surgery performed	Blank(s)	Blank(s)	Blank(s)	Blank(s)	999	710	820	0	999	999	20	987	987	60	Blank(s)	988	6	6	0
Married (including common law)	66	Female	White	C50.4-Upper-outer quadrant of breast	8530/3: Inflammatory carcinoma	Unknown	Left - origin of primary	Positive histology	Blank(s)	IV	Blank(s)	Blank(s)	Blank(s)	Blank(s)	Blank(s)	T4d	N3c	M1	Blank(s)	Blank(s)	Blank(s)	D	D	Distant	Blank(s)	Blank(s)	0	Unknown or not applicable	None; diagnosed at autopsy	Recommended but not performed, patient refused	Blank(s)	Blank(s)	Blank(s)	Blank(s)	999	710	800	10	20	20	98	987	987	0	Blank(s)	988	1	0	0
Married (including common law)	60	Female	White	C50.8-Overlapping lesion of breast	8530/3: Inflammatory carcinoma	Poorly differentiated; Grade III	Right - origin of primary	Positive histology	Blank(s)	IIIB	Blank(s)	Blank(s)	Blank(s)	Blank(s)	Blank(s)	T4d	N2a	M0	Blank(s)	Blank(s)	Blank(s)	RE+RN	RE+RN	Regional	Blank(s)	Blank(s)	51	Unknown or not applicable	None; diagnosed at autopsy	Surgery performed	Blank(s)	Blank(s)	Blank(s)	Blank(s)	35	710	600	0	20	20	7	987	987	0	Blank(s)	988	Blank(s)	Blank(s)	Blank(s)
Single (never married)	66	Female	White	C50.2-Upper-inner quadrant of breast	8530/3: Inflammatory carcinoma	Unknown	Left - origin of primary	Positive histology	IIIC	IIIC	Blank(s)	Blank(s)	T4d	N3b	M0	T4d	N3b	M0	Blank(s)	Blank(s)	Blank(s)	RE+RN	RE+RN	Regional	Blank(s)	Blank(s)	41	Unknown or not applicable	None; diagnosed at autopsy	Surgery performed	Blank(s)	Blank(s)	Blank(s)	Blank(s)	36	750	720	0	10	10	6	987	987	30	50	988	5	6	0
Married (including common law)	63	Female	White	C50.0-Nipple	8530/3: Inflammatory carcinoma	Undifferentiated; anaplastic; Grade IV	Left - origin of primary	Positive histology	Blank(s)	IIINOS	Blank(s)	Blank(s)	Blank(s)	Blank(s)	Blank(s)	T4d	NX	M0	Blank(s)	Blank(s)	Blank(s)	RE	RE	Regional	Blank(s)	Blank(s)	41	Unknown or not applicable	None; diagnosed at autopsy	Surgery performed	Blank(s)	Blank(s)	Blank(s)	Blank(s)	999	710	999	0	998	998	98	987	987	0	Blank(s)	988	3	0	0
Married (including common law)	60	Female	White	C50.9-Breast, NOS	8530/3: Inflammatory carcinoma	Poorly differentiated; Grade III	Left - origin of primary	Positive histology	Blank(s)	IIIC	Blank(s)	Blank(s)	Blank(s)	Blank(s)	Blank(s)	T4d	N3c	M0	Blank(s)	Blank(s)	Blank(s)	D	D	Distant	Blank(s)	Blank(s)	51	Unknown or not applicable	None; diagnosed at autopsy	Surgery performed	Blank(s)	Blank(s)	Blank(s)	Blank(s)	998	730	800	0	20	20	14	987	987	50	Blank(s)	988	5	0	0
Divorced	63	Female	White	C50.4-Upper-outer quadrant of breast	8530/3: Inflammatory carcinoma	Poorly differentiated; Grade III	Left - origin of primary	Positive histology	Blank(s)	IV	Blank(s)	Blank(s)	Blank(s)	Blank(s)	Blank(s)	T4d	N1	M1	Blank(s)	Blank(s)	Blank(s)	D	D	Distant	Blank(s)	Blank(s)	0	Unknown or not applicable	None; diagnosed at autopsy	Not recommended	Blank(s)	Blank(s)	Blank(s)	Blank(s)	999	730	600	44	999	999	98	987	987	0	Blank(s)	988	1	0	0
Married (including common law)	62	Female	White	C50.9-Breast, NOS	8530/3: Inflammatory carcinoma	Poorly differentiated; Grade III	Right - origin of primary	Positive histology	Blank(s)	IIIB	Blank(s)	Blank(s)	Blank(s)	Blank(s)	Blank(s)	T4d	N0(i-)	M0	Blank(s)	Blank(s)	Blank(s)	RE	RE	Regional	Blank(s)	Blank(s)	51	Unknown or not applicable	None; diagnosed at autopsy	Surgery performed	Blank(s)	Blank(s)	Blank(s)	Blank(s)	83	710	0	0	20	20	0	1	1	0	Blank(s)	988	3	3	0
Married (including common law)	66	Female	White	C50.9-Breast, NOS	8530/3: Inflammatory carcinoma	Poorly differentiated; Grade III	Left - origin of primary	Positive histology	IIIB	IIIB	Blank(s)	Blank(s)	T4d	N0	M0	T4d	N0	M0	Blank(s)	Blank(s)	Blank(s)	RE	RE	Regional	Blank(s)	Blank(s)	0	Unknown or not applicable	None; diagnosed at autopsy	Not recommended	Blank(s)	Blank(s)	Blank(s)	Blank(s)	998	750	0	0	10	10	98	0	0	20	999	988	1	0	0
Married (including common law)	62	Female	Black	C50.9-Breast, NOS	8530/3: Inflammatory carcinoma	Unknown	Left - origin of primary	Positive histology	Blank(s)	IV	Blank(s)	Blank(s)	Blank(s)	Blank(s)	Blank(s)	T4d	N0	M1	Blank(s)	Blank(s)	Blank(s)	D	D	Distant	Blank(s)	Blank(s)	0	Unknown or not applicable	None; diagnosed at autopsy	Not recommended	Blank(s)	Blank(s)	Blank(s)	Blank(s)	998	710	0	40	999	999	98	0	0	0	Blank(s)	988	1	0	0
Married (including common law)	61	Female	White	C50.4-Upper-outer quadrant of breast	8530/3: Inflammatory carcinoma	Poorly differentiated; Grade III	Left - origin of primary	Positive histology	Blank(s)	IV	Blank(s)	Blank(s)	Blank(s)	Blank(s)	Blank(s)	T4d	N2a	M1	Blank(s)	Blank(s)	Blank(s)	D	D	Distant	Blank(s)	Blank(s)	52	Unknown or not applicable	None; diagnosed at autopsy	Surgery performed	Blank(s)	Blank(s)	Blank(s)	Blank(s)	998	710	600	10	999	999	8	987	987	0	Blank(s)	988	5	6	6
Married (including common law)	63	Female	White	C50.9-Breast, NOS	8530/3: Inflammatory carcinoma	Poorly differentiated; Grade III	Right - origin of primary	Positive histology	Blank(s)	IIIB	Blank(s)	Blank(s)	Blank(s)	Blank(s)	Blank(s)	T4d	N2a	M0	Blank(s)	Blank(s)	Blank(s)	RE+RN	RE+RN	Regional	Blank(s)	Blank(s)	51	Unknown or not applicable	None; diagnosed at autopsy	Surgery performed	Blank(s)	Blank(s)	Blank(s)	Blank(s)	999	730	260	0	20	20	7	987	987	60	Blank(s)	988	6	6	0
Separated	63	Female	White	C50.4-Upper-outer quadrant of breast	8530/3: Inflammatory carcinoma	Unknown	Left - origin of primary	Positive histology	Blank(s)	IIINOS	Blank(s)	Blank(s)	Blank(s)	Blank(s)	Blank(s)	T4d	NX	M0	Blank(s)	Blank(s)	Blank(s)	RE	RE	Regional	Blank(s)	Blank(s)	51	Unknown or not applicable	None; diagnosed at autopsy	Surgery performed	Blank(s)	Blank(s)	Blank(s)	Blank(s)	998	710	999	0	20	20	98	987	987	20	Blank(s)	988	1	0	0
Married (including common law)	66	Female	White	C50.4-Upper-outer quadrant of breast	8530/3: Inflammatory carcinoma	Moderately differentiated; Grade II	Right - origin of primary	Positive histology	Blank(s)	IIIC	Blank(s)	Blank(s)	Blank(s)	Blank(s)	Blank(s)	T4d	N3a	M0	Blank(s)	Blank(s)	Blank(s)	RE+RN	RE+RN	Regional	Blank(s)	Blank(s)	52	Unknown or not applicable	None; diagnosed at autopsy	Surgery performed	Blank(s)	Blank(s)	Blank(s)	Blank(s)	75	710	600	0	10	10	16	987	987	20	Blank(s)	988	3	3	0
Divorced	61	Female	White	C50.8-Overlapping lesion of breast	8530/3: Inflammatory carcinoma	Poorly differentiated; Grade III	Left - origin of primary	Positive histology	Blank(s)	IIIB	Blank(s)	Blank(s)	Blank(s)	Blank(s)	Blank(s)	T4d	N0	M0	Blank(s)	Blank(s)	Blank(s)	RE	RE	Regional	Blank(s)	Blank(s)	42	Unknown or not applicable	None; diagnosed at autopsy	Surgery performed	Blank(s)	Blank(s)	Blank(s)	Blank(s)	998	710	0	0	20	20	0	0	0	0	Blank(s)	988	3	3	0
Divorced	60	Female	White	C50.9-Breast, NOS	8530/3: Inflammatory carcinoma	Unknown	Left - origin of primary	Positive histology	Blank(s)	IIIB	Blank(s)	Blank(s)	Blank(s)	Blank(s)	Blank(s)	T4d	N1a	M0	Blank(s)	Blank(s)	Blank(s)	RE+RN	RE+RN	Regional	Blank(s)	Blank(s)	51	Unknown or not applicable	None; diagnosed at autopsy	Surgery performed	Blank(s)	Blank(s)	Blank(s)	Blank(s)	999	710	600	0	20	20	1	987	987	60	Blank(s)	988	6	6	0
Married (including common law)	65	Female	White	C50.9-Breast, NOS	8530/3: Inflammatory carcinoma	Poorly differentiated; Grade III	Right - origin of primary	Positive histology	Blank(s)	IV	Blank(s)	Blank(s)	Blank(s)	Blank(s)	Blank(s)	T4d	N1a	M1	Blank(s)	Blank(s)	Blank(s)	D	D	Distant	Blank(s)	Blank(s)	51	Unknown or not applicable	None; diagnosed at autopsy	Surgery performed	Blank(s)	Blank(s)	Blank(s)	Blank(s)	999	710	250	44	10	10	1	987	987	987	Blank(s)	988	5	6	0
Married (including common law)	61	Female	White	C50.9-Breast, NOS	8530/3: Inflammatory carcinoma	Poorly differentiated; Grade III	Right - origin of primary	Positive histology	Blank(s)	IIIC	Blank(s)	Blank(s)	Blank(s)	Blank(s)	Blank(s)	T4d	N3NOS	M0	Blank(s)	Blank(s)	Blank(s)	RE+RN	RE+RN	Regional	Blank(s)	Blank(s)	51	Unknown or not applicable	None; diagnosed at autopsy	Surgery performed	Blank(s)	Blank(s)	Blank(s)	Blank(s)	998	710	820	0	998	998	14	987	987	987	Blank(s)	988	6	6	0
Divorced	60	Female	White	C50.9-Breast, NOS	8530/3: Inflammatory carcinoma	Unknown	Left - origin of primary	Positive histology	Blank(s)	IIIB	Blank(s)	Blank(s)	Blank(s)	Blank(s)	Blank(s)	T4d	N2a	M0	Blank(s)	Blank(s)	Blank(s)	RE+RN	RE+RN	Regional	Blank(s)	Blank(s)	51	Unknown or not applicable	None; diagnosed at autopsy	Surgery performed	Blank(s)	Blank(s)	Blank(s)	Blank(s)	998	730	250	0	20	20	5	987	987	0	Blank(s)	988	6	6	0
Married (including common law)	64	Female	White	C50.8-Overlapping lesion of breast	8530/3: Inflammatory carcinoma	Unknown	Right - origin of primary	Positive histology	Blank(s)	IIIB	Blank(s)	Blank(s)	Blank(s)	Blank(s)	Blank(s)	T4d	N0	M0	Blank(s)	Blank(s)	Blank(s)	RE	RE	Regional	Blank(s)	Blank(s)	51	Unknown or not applicable	None; diagnosed at autopsy	Surgery performed	Blank(s)	Blank(s)	Blank(s)	Blank(s)	998	730	0	0	10	10	0	0	0	0	Blank(s)	988	5	6	0
Married (including common law)	61	Female	White	C50.4-Upper-outer quadrant of breast	8530/3: Inflammatory carcinoma	Moderately differentiated; Grade II	Right - origin of primary	Positive histology	Blank(s)	IIIB	Blank(s)	Blank(s)	Blank(s)	Blank(s)	Blank(s)	T4d	N0	M0	Blank(s)	Blank(s)	Blank(s)	RE	RE	Regional	Blank(s)	Blank(s)	51	Unknown or not applicable	None; diagnosed at autopsy	Surgery performed	Blank(s)	Blank(s)	Blank(s)	Blank(s)	60	710	0	0	10	20	0	0	0	0	Blank(s)	988	Blank(s)	Blank(s)	Blank(s)
Divorced	66	Female	Other (American Indian/AK Native, Asian/Pacific Islander)	C50.9-Breast, NOS	8530/3: Inflammatory carcinoma	Moderately differentiated; Grade II	Right - origin of primary	Positive histology	Blank(s)	IIINOS	Blank(s)	Blank(s)	Blank(s)	Blank(s)	Blank(s)	T4d	NX	M0	Blank(s)	Blank(s)	Blank(s)	RE	RE	Regional	Blank(s)	Blank(s)	0	Unknown or not applicable	None; diagnosed at autopsy	Recommended but not performed, patient refused	Blank(s)	Blank(s)	Blank(s)	Blank(s)	999	710	999	0	20	20	98	987	987	0	Blank(s)	988	1	9	0
Married (including common law)	61	Female	White	C50.4-Upper-outer quadrant of breast	8530/3: Inflammatory carcinoma	Poorly differentiated; Grade III	Left - origin of primary	Positive histology	Blank(s)	IV	Blank(s)	Blank(s)	Blank(s)	Blank(s)	Blank(s)	T4d	N1	M1	Blank(s)	Blank(s)	Blank(s)	D	D	Distant	Blank(s)	Blank(s)	22	Unknown or not applicable	None; diagnosed at autopsy	Surgery performed	Blank(s)	Blank(s)	Blank(s)	Blank(s)	40	730	260	44	10	20	97	987	987	30	Blank(s)	988	3	0	3
Married (including common law)	62	Female	White	C50.4-Upper-outer quadrant of breast	8530/3: Inflammatory carcinoma	Poorly differentiated; Grade III	Right - origin of primary	Positive histology	Blank(s)	IIIB	Blank(s)	Blank(s)	Blank(s)	Blank(s)	Blank(s)	T4d	N1a	M0	Blank(s)	Blank(s)	Blank(s)	RE+RN	RE+RN	Regional	Blank(s)	Blank(s)	51	Unknown or not applicable	None; diagnosed at autopsy	Surgery performed	Blank(s)	Blank(s)	Blank(s)	Blank(s)	40	710	260	0	20	20	2	987	987	20	Blank(s)	988	6	6	0
Divorced	65	Female	Black	C50.9-Breast, NOS	8530/3: Inflammatory carcinoma	Unknown	Right - origin of primary	Radiography without microscopic confirm	Blank(s)	IV	Blank(s)	Blank(s)	Blank(s)	Blank(s)	Blank(s)	T4d	N0	M1	Blank(s)	Blank(s)	Blank(s)	D	D	Distant	Blank(s)	Blank(s)	0	Unknown or not applicable	None; diagnosed at autopsy	Not recommended	Blank(s)	Blank(s)	Blank(s)	Blank(s)	33	710	0	44	998	998	98	0	0	0	Blank(s)	988	0	0	0
Widowed	63	Female	White	C50.2-Upper-inner quadrant of breast	8530/3: Inflammatory carcinoma	Unknown	Left - origin of primary	Positive histology	Blank(s)	IIIB	Blank(s)	Blank(s)	Blank(s)	Blank(s)	Blank(s)	T4d	N2a	M0	Blank(s)	Blank(s)	Blank(s)	RE+RN	RE+RN	Regional	Blank(s)	Blank(s)	41	Unknown or not applicable	None; diagnosed at autopsy	Surgery performed	Blank(s)	Blank(s)	Blank(s)	Blank(s)	40	710	260	0	10	10	7	987	987	0	Blank(s)	988	6	6	0
Widowed	63	Female	White	C50.8-Overlapping lesion of breast	8530/3: Inflammatory carcinoma	Poorly differentiated; Grade III	Left - origin of primary	Positive histology	Blank(s)	IV	Blank(s)	Blank(s)	Blank(s)	Blank(s)	Blank(s)	T4d	N2NOS	M1	Blank(s)	Blank(s)	Blank(s)	D	D	Distant	Blank(s)	Blank(s)	0	Unknown or not applicable	None; diagnosed at autopsy	Not recommended	Blank(s)	Blank(s)	Blank(s)	Blank(s)	998	710	610	40	10	10	98	987	987	0	Blank(s)	988	1	0	0
Married (including common law)	63	Female	White	C50.8-Overlapping lesion of breast	8530/3: Inflammatory carcinoma	Moderately differentiated; Grade II	Right - origin of primary	Positive histology	Blank(s)	IIIB	Blank(s)	Blank(s)	Blank(s)	Blank(s)	Blank(s)	T4d	N0	M0	Blank(s)	Blank(s)	Blank(s)	RE	RE	Regional	Blank(s)	Blank(s)	52	Unknown or not applicable	None; diagnosed at autopsy	Surgery performed	Blank(s)	Blank(s)	Blank(s)	Blank(s)	999	710	0	0	999	999	0	0	0	0	Blank(s)	988	3	0	0
Married (including common law)	61	Female	White	C50.9-Breast, NOS	8530/3: Inflammatory carcinoma	Unknown	Right - origin of primary	Positive histology	Blank(s)	IIIB	Blank(s)	Blank(s)	Blank(s)	Blank(s)	Blank(s)	T4d	N0	M0	Blank(s)	Blank(s)	Blank(s)	RE	RE	Regional	Blank(s)	Blank(s)	51	Unknown or not applicable	None; diagnosed at autopsy	Surgery performed	Blank(s)	Blank(s)	Blank(s)	Blank(s)	999	710	0	0	20	20	0	0	0	0	Blank(s)	988	5	6	0
Married (including common law)	62	Female	White	C50.9-Breast, NOS	8530/3: Inflammatory carcinoma	Moderately differentiated; Grade II	Right - origin of primary	Positive histology	Blank(s)	IIIB	Blank(s)	Blank(s)	Blank(s)	Blank(s)	Blank(s)	T4d	N2a	M0	Blank(s)	Blank(s)	Blank(s)	RE+RN	RE+RN	Regional	Blank(s)	Blank(s)	51	Unknown or not applicable	None; diagnosed at autopsy	Surgery performed	Blank(s)	Blank(s)	Blank(s)	Blank(s)	998	710	600	0	998	998	7	987	987	30	Blank(s)	988	3	3	0
Married (including common law)	67	Female	White	C50.4-Upper-outer quadrant of breast	8530/3: Inflammatory carcinoma	Moderately differentiated; Grade II	Right - origin of primary	Positive histology	IIIC	IIIC	Blank(s)	Blank(s)	T4d	N3a	M0	T4d	N3a	M0	Blank(s)	Blank(s)	Blank(s)	D	RE+RN	Regional	Blank(s)	Blank(s)	51	Unknown or not applicable	None; diagnosed at autopsy	Surgery performed	Blank(s)	Blank(s)	Blank(s)	Blank(s)	56	750	750	0	20	20	11	987	987	0	60	988	3	3	0
Married (including common law)	61	Female	White	C50.1-Central portion of breast	8530/3: Inflammatory carcinoma	Unknown	Right - origin of primary	Positive histology	Blank(s)	IIIC	Blank(s)	Blank(s)	Blank(s)	Blank(s)	Blank(s)	T4d	N3a	M0	Blank(s)	Blank(s)	Blank(s)	RE+RN	RE+RN	Regional	Blank(s)	Blank(s)	65	Unknown or not applicable	None; diagnosed at autopsy	Surgery performed	Blank(s)	Blank(s)	Blank(s)	Blank(s)	998	710	260	0	10	10	11	987	987	50	Blank(s)	988	5	6	0
Married (including common law)	67	Female	White	C50.9-Breast, NOS	8530/3: Inflammatory carcinoma	Unknown	Right - origin of primary	Positive histology	IIIB	IIIB	Blank(s)	Blank(s)	T4d	N0	M0	T4d	N0	M0	Blank(s)	Blank(s)	Blank(s)	RE	RE	Regional	Blank(s)	Blank(s)	42	Unknown or not applicable	None; diagnosed at autopsy	Surgery performed	Blank(s)	Blank(s)	Blank(s)	Blank(s)	999	725	0	0	998	998	98	0	0	0	999	988	5	0	0
Widowed	63	Female	White	C50.9-Breast, NOS	8530/3: Inflammatory carcinoma	Unknown	Left - origin of primary	Positive histology	Blank(s)	IV	Blank(s)	Blank(s)	Blank(s)	Blank(s)	Blank(s)	T4d	N3c	M1	Blank(s)	Blank(s)	Blank(s)	D	D	Distant	Blank(s)	Blank(s)	22	Unknown or not applicable	None; diagnosed at autopsy	Surgery performed	Blank(s)	Blank(s)	Blank(s)	Blank(s)	998	710	800	44	20	20	98	987	987	0	Blank(s)	988	3	0	0
Married (including common law)	60	Female	White	C50.9-Breast, NOS	8530/3: Inflammatory carcinoma	Moderately differentiated; Grade II	Left - origin of primary	Positive histology	Blank(s)	IIIC	Blank(s)	Blank(s)	Blank(s)	Blank(s)	Blank(s)	T4d	N3a	M0	Blank(s)	Blank(s)	Blank(s)	RE+RN	RE+RN	Regional	Blank(s)	Blank(s)	51	Unknown or not applicable	None; diagnosed at autopsy	Surgery performed	Blank(s)	Blank(s)	Blank(s)	Blank(s)	998	710	250	0	997	997	13	987	987	0	Blank(s)	988	3	3	0
Married (including common law)	60	Female	Black	C50.9-Breast, NOS	8530/3: Inflammatory carcinoma	Unknown	Right - origin of primary	Positive histology	Blank(s)	IV	Blank(s)	Blank(s)	Blank(s)	Blank(s)	Blank(s)	T4d	N1	M1	Blank(s)	Blank(s)	Blank(s)	D	D	Distant	Blank(s)	Blank(s)	51	Unknown or not applicable	None; diagnosed at autopsy	Surgery performed	Blank(s)	Blank(s)	Blank(s)	Blank(s)	998	710	600	44	20	20	98	987	987	40	Blank(s)	988	5	5	0
Single (never married)	64	Female	White	C50.1-Central portion of breast	8530/3: Inflammatory carcinoma	Poorly differentiated; Grade III	Right - origin of primary	Positive histology	Blank(s)	IIIB	Blank(s)	Blank(s)	Blank(s)	Blank(s)	Blank(s)	T4d	N0	M0	Blank(s)	Blank(s)	Blank(s)	RE	RE	Regional	Blank(s)	Blank(s)	51	Unknown or not applicable	None; diagnosed at autopsy	Surgery performed	Blank(s)	Blank(s)	Blank(s)	Blank(s)	27	710	0	0	20	10	0	0	0	0	Blank(s)	988	5	6	0
Married (including common law)	63	Female	White	C50.9-Breast, NOS	8530/3: Inflammatory carcinoma	Poorly differentiated; Grade III	Paired site, but no information concerning laterality	Positive histology	Blank(s)	IIIB	Blank(s)	Blank(s)	Blank(s)	Blank(s)	Blank(s)	T4d	N0	M0	Blank(s)	Blank(s)	Blank(s)	RE	RE	Regional	Blank(s)	Blank(s)	60	Unknown or not applicable	None; diagnosed at autopsy	Surgery performed	Blank(s)	Blank(s)	Blank(s)	Blank(s)	85	710	0	0	20	20	0	0	0	0	Blank(s)	988	5	3	1
Divorced	61	Female	Other (American Indian/AK Native, Asian/Pacific Islander)	C50.8-Overlapping lesion of breast	8530/3: Inflammatory carcinoma	Poorly differentiated; Grade III	Left - origin of primary	Positive histology	Blank(s)	IIIB	Blank(s)	Blank(s)	Blank(s)	Blank(s)	Blank(s)	T4d	N1a	M0	Blank(s)	Blank(s)	Blank(s)	RE+RN	RE+RN	Regional	Blank(s)	Blank(s)	51	Unknown or not applicable	None; diagnosed at autopsy	Surgery performed	Blank(s)	Blank(s)	Blank(s)	Blank(s)	998	730	520	0	20	20	3	987	987	0	Blank(s)	988	3	3	0
Single (never married)	62	Female	Other (American Indian/AK Native, Asian/Pacific Islander)	C50.9-Breast, NOS	8530/3: Inflammatory carcinoma	Poorly differentiated; Grade III	Left - origin of primary	Positive histology	Blank(s)	IIINOS	Blank(s)	Blank(s)	Blank(s)	Blank(s)	Blank(s)	T4d	NX	M0	Blank(s)	Blank(s)	Blank(s)	RE	RE	Regional	Blank(s)	Blank(s)	0	Unknown or not applicable	None; diagnosed at autopsy	Not recommended	Blank(s)	Blank(s)	Blank(s)	Blank(s)	999	710	999	0	20	20	98	987	987	0	Blank(s)	988	0	0	0
Divorced	61	Female	Other (American Indian/AK Native, Asian/Pacific Islander)	C50.9-Breast, NOS	8530/3: Inflammatory carcinoma	Poorly differentiated; Grade III	Left - origin of primary	Positive histology	Blank(s)	IIIB	Blank(s)	Blank(s)	Blank(s)	Blank(s)	Blank(s)	T4d	N1	M0	Blank(s)	Blank(s)	Blank(s)	RE+RN	RE+RN	Regional	Blank(s)	Blank(s)	0	Unknown or not applicable	None; diagnosed at autopsy	Not recommended	Blank(s)	Blank(s)	Blank(s)	Blank(s)	998	710	260	0	20	20	1	987	987	0	Blank(s)	988	0	1	0
Married (including common law)	60	Female	White	C50.4-Upper-outer quadrant of breast	8530/3: Inflammatory carcinoma	Poorly differentiated; Grade III	Right - origin of primary	Positive histology	Blank(s)	IV	Blank(s)	Blank(s)	Blank(s)	Blank(s)	Blank(s)	T4d	NX	M1	Blank(s)	Blank(s)	Blank(s)	D	D	Distant	Blank(s)	Blank(s)	51	Unknown or not applicable	Non-primary surgical procedure to distant site	Surgery performed	Blank(s)	Blank(s)	Blank(s)	Blank(s)	999	710	999	44	10	10	99	987	987	0	Blank(s)	988	1	9	6
Married (including common law)	60	Female	White	C50.8-Overlapping lesion of breast	8530/3: Inflammatory carcinoma	Poorly differentiated; Grade III	Left - origin of primary	Positive histology	Blank(s)	IIIC	Blank(s)	Blank(s)	Blank(s)	Blank(s)	Blank(s)	T4d	N3NOS	M0	Blank(s)	Blank(s)	Blank(s)	RE+RN	RE+RN	Regional	Blank(s)	Blank(s)	51	Unknown or not applicable	None; diagnosed at autopsy	Surgery performed	Blank(s)	Blank(s)	Blank(s)	Blank(s)	998	710	820	0	20	20	10	987	987	0	Blank(s)	988	Blank(s)	Blank(s)	Blank(s)
Married (including common law)	61	Female	White	C50.9-Breast, NOS	8530/3: Inflammatory carcinoma	Poorly differentiated; Grade III	Left - origin of primary	Positive histology	Blank(s)	IIIB	Blank(s)	Blank(s)	Blank(s)	Blank(s)	Blank(s)	T4d	N1	M0	Blank(s)	Blank(s)	Blank(s)	RE+RN	RE+RN	Regional	Blank(s)	Blank(s)	51	Unknown or not applicable	None; diagnosed at autopsy	Surgery performed	Blank(s)	Blank(s)	Blank(s)	Blank(s)	998	730	255	0	20	20	7	987	987	0	Blank(s)	988	5	5	0
Divorced	61	Female	White	C50.9-Breast, NOS	8530/3: Inflammatory carcinoma	Unknown	Left - origin of primary	Clinical diagnosis only	Blank(s)	IIIB	Blank(s)	Blank(s)	Blank(s)	Blank(s)	Blank(s)	T4d	N0	M0	Blank(s)	Blank(s)	Blank(s)	RE	RE	Regional	Blank(s)	Blank(s)	0	Unknown or not applicable	None; diagnosed at autopsy	Not recommended	Blank(s)	Blank(s)	Blank(s)	Blank(s)	999	710	0	0	999	999	98	0	0	60	Blank(s)	988	0	0	0
Divorced	63	Female	White	C50.8-Overlapping lesion of breast	8530/3: Inflammatory carcinoma	Poorly differentiated; Grade III	Right - origin of primary	Positive histology	Blank(s)	IIIB	Blank(s)	Blank(s)	Blank(s)	Blank(s)	Blank(s)	T4d	N0	M0	Blank(s)	Blank(s)	Blank(s)	RE	RE	Regional	Blank(s)	Blank(s)	52	Unknown or not applicable	None; diagnosed at autopsy	Surgery performed	Blank(s)	Blank(s)	Blank(s)	Blank(s)	998	710	0	0	10	20	0	0	0	40	Blank(s)	988	5	6	0
Single (never married)	61	Female	Black	C50.9-Breast, NOS	8530/3: Inflammatory carcinoma	Unknown	Left - origin of primary	Positive histology	Blank(s)	IIIB	Blank(s)	Blank(s)	Blank(s)	Blank(s)	Blank(s)	T4d	N0	M0	Blank(s)	Blank(s)	Blank(s)	RE	RE	Regional	Blank(s)	Blank(s)	0	Unknown or not applicable	None; diagnosed at autopsy	Not recommended	Blank(s)	Blank(s)	Blank(s)	Blank(s)	998	710	0	0	999	999	0	0	0	0	Blank(s)	988	0	0	0
Widowed	59	Female	White	C50.8-Overlapping lesion of breast	8530/3: Inflammatory carcinoma	Poorly differentiated; Grade III	Left - origin of primary	Positive histology	Blank(s)	IIIC	Blank(s)	Blank(s)	Blank(s)	Blank(s)	Blank(s)	T4d	N3c	M0	Blank(s)	Blank(s)	Blank(s)	D	D	Distant	Blank(s)	Blank(s)	50	Unknown or not applicable	Non-primary surgical procedure to distant lymph node(s)	Surgery performed	Blank(s)	Blank(s)	Blank(s)	Blank(s)	998	710	800	0	20	20	5	987	987	0	Blank(s)	988	3	3	0
Single (never married)	60	Female	Black	C50.9-Breast, NOS	8530/3: Inflammatory carcinoma	Unknown	Right - origin of primary	Positive histology	Blank(s)	IV	Blank(s)	Blank(s)	Blank(s)	Blank(s)	Blank(s)	T4d	N0	M1	Blank(s)	Blank(s)	Blank(s)	D	D	Distant	Blank(s)	Blank(s)	0	Unknown or not applicable	None; diagnosed at autopsy	Not recommended	Blank(s)	Blank(s)	Blank(s)	Blank(s)	999	710	0	44	998	998	98	0	0	0	Blank(s)	988	1	0	0
Single (never married)	65	Female	White	C50.4-Upper-outer quadrant of breast	8530/3: Inflammatory carcinoma	Poorly differentiated; Grade III	Left - origin of primary	Positive histology	Blank(s)	IIINOS	Blank(s)	Blank(s)	Blank(s)	Blank(s)	Blank(s)	T4d	NX	M0	Blank(s)	Blank(s)	Blank(s)	RE	RE	Regional	Blank(s)	Blank(s)	0	Unknown or not applicable	None; diagnosed at autopsy	Not recommended	Blank(s)	Blank(s)	Blank(s)	Blank(s)	16	710	999	0	20	20	98	987	987	987	Blank(s)	988	1	0	0
Widowed	64	Female	White	C50.1-Central portion of breast	8530/3: Inflammatory carcinoma	Moderately differentiated; Grade II	Right - origin of primary	Positive histology	Blank(s)	IV	Blank(s)	Blank(s)	Blank(s)	Blank(s)	Blank(s)	T4d	N3a	M1	Blank(s)	Blank(s)	Blank(s)	D	D	Distant	Blank(s)	Blank(s)	51	Unknown or not applicable	None; diagnosed at autopsy	Surgery performed	Blank(s)	Blank(s)	Blank(s)	Blank(s)	65	730	250	44	10	10	10	987	987	0	Blank(s)	988	3	3	0
Widowed	59	Female	White	C50.9-Breast, NOS	8530/3: Inflammatory carcinoma	Unknown	Right - origin of primary	Positive histology	Blank(s)	IIIB	Blank(s)	Blank(s)	Blank(s)	Blank(s)	Blank(s)	T4d	N0	M0	Blank(s)	Blank(s)	Blank(s)	RE	RE	Regional	Blank(s)	Blank(s)	51	Unknown or not applicable	None; diagnosed at autopsy	Surgery performed	Blank(s)	Blank(s)	Blank(s)	Blank(s)	999	710	0	0	999	999	0	0	0	987	Blank(s)	988	3	3	0
Married (including common law)	60	Female	Black	C50.8-Overlapping lesion of breast	8530/3: Inflammatory carcinoma	Unknown	Right - origin of primary	Positive histology	Blank(s)	IIIB	Blank(s)	Blank(s)	Blank(s)	Blank(s)	Blank(s)	T4d	N0	M0	Blank(s)	Blank(s)	Blank(s)	RE	RE	Regional	Blank(s)	Blank(s)	51	Unknown or not applicable	None; diagnosed at autopsy	Surgery performed	Blank(s)	Blank(s)	Blank(s)	Blank(s)	998	710	0	0	20	20	0	0	0	20	Blank(s)	988	5	6	9
Married (including common law)	60	Female	White	C50.8-Overlapping lesion of breast	8530/3: Inflammatory carcinoma	Poorly differentiated; Grade III	Left - origin of primary	Positive histology	Blank(s)	IIIC	Blank(s)	Blank(s)	Blank(s)	Blank(s)	Blank(s)	T4d	N3NOS	M0	Blank(s)	Blank(s)	Blank(s)	RE+RN	RE+RN	Regional	Blank(s)	Blank(s)	51	Unknown or not applicable	None; diagnosed at autopsy	Surgery performed	Blank(s)	Blank(s)	Blank(s)	Blank(s)	80	730	820	0	10	10	12	987	987	50	Blank(s)	988	Blank(s)	Blank(s)	Blank(s)
Married (including common law)	61	Female	White	C50.1-Central portion of breast	8530/3: Inflammatory carcinoma	Poorly differentiated; Grade III	Right - origin of primary	Positive histology	Blank(s)	IIIB	Blank(s)	Blank(s)	Blank(s)	Blank(s)	Blank(s)	T4d	N0	M0	Blank(s)	Blank(s)	Blank(s)	RE	RE	Regional	Blank(s)	Blank(s)	51	Unknown or not applicable	None; diagnosed at autopsy	Surgery performed	Blank(s)	Blank(s)	Blank(s)	Blank(s)	999	710	0	0	10	10	98	0	0	0	Blank(s)	988	5	0	0
Married (including common law)	60	Female	White	C50.8-Overlapping lesion of breast	8530/3: Inflammatory carcinoma	Poorly differentiated; Grade III	Right - origin of primary	Positive histology	Blank(s)	IIIC	Blank(s)	Blank(s)	Blank(s)	Blank(s)	Blank(s)	T4d	N3a	M0	Blank(s)	Blank(s)	Blank(s)	RE+RN	RE+RN	Regional	Blank(s)	Blank(s)	22	Unknown or not applicable	None; diagnosed at autopsy	Surgery performed	Blank(s)	Blank(s)	Blank(s)	Blank(s)	998	730	520	0	10	10	12	987	987	0	Blank(s)	988	3	3	0
Married (including common law)	64	Female	Black	C50.9-Breast, NOS	8530/3: Inflammatory carcinoma	Unknown	Left - origin of primary	Positive histology	Blank(s)	IV	Blank(s)	Blank(s)	Blank(s)	Blank(s)	Blank(s)	T4d	N1	M1	Blank(s)	Blank(s)	Blank(s)	D	D	Distant	Blank(s)	Blank(s)	0	Unknown or not applicable	None; diagnosed at autopsy	Not recommended	Blank(s)	Blank(s)	Blank(s)	Blank(s)	70	730	600	44	10	10	98	987	987	0	Blank(s)	988	1	0	0
Married (including common law)	63	Female	White	C50.9-Breast, NOS	8530/3: Inflammatory carcinoma	Poorly differentiated; Grade III	Left - origin of primary	Positive histology	Blank(s)	IV	Blank(s)	Blank(s)	Blank(s)	Blank(s)	Blank(s)	T4d	N1	M1	Blank(s)	Blank(s)	Blank(s)	D	D	Distant	Blank(s)	Blank(s)	0	Unknown or not applicable	None; diagnosed at autopsy	Not recommended	Blank(s)	Blank(s)	Blank(s)	Blank(s)	15	730	260	44	20	20	97	987	987	0	Blank(s)	988	1	1	0
Unknown	61	Female	White	C50.9-Breast, NOS	8530/3: Inflammatory carcinoma	Unknown	Right - origin of primary	Positive histology	Blank(s)	IIINOS	Blank(s)	Blank(s)	Blank(s)	Blank(s)	Blank(s)	T4d	NX	M0	Blank(s)	Blank(s)	Blank(s)	RE	RE	Regional	Blank(s)	Blank(s)	0	Unknown or not applicable	None; diagnosed at autopsy	Recommended but not performed, patient refused	Blank(s)	Blank(s)	Blank(s)	Blank(s)	998	710	999	0	20	20	98	987	987	50	Blank(s)	988	1	9	0
Single (never married)	61	Female	Black	C50.9-Breast, NOS	8530/3: Inflammatory carcinoma	Unknown	Left - origin of primary	Radiography without microscopic confirm	Blank(s)	UNK Stage	Blank(s)	Blank(s)	Blank(s)	Blank(s)	Blank(s)	T4d	NX	MX	Blank(s)	Blank(s)	Blank(s)	RE	RE	Regional	Blank(s)	Blank(s)	0	Unknown or not applicable	None; diagnosed at autopsy	Not recommended	Blank(s)	Blank(s)	Blank(s)	Blank(s)	998	710	999	99	998	998	98	987	987	987	Blank(s)	988	0	0	0
Married (including common law)	63	Female	White	C50.9-Breast, NOS	8530/3: Inflammatory carcinoma	Poorly differentiated; Grade III	Right - origin of primary	Positive histology	Blank(s)	IIIB	Blank(s)	Blank(s)	Blank(s)	Blank(s)	Blank(s)	T4d	N1a	M0	Blank(s)	Blank(s)	Blank(s)	RE+RN	RE+RN	Regional	Blank(s)	Blank(s)	48	Unknown or not applicable	None; diagnosed at autopsy	Surgery performed	Blank(s)	Blank(s)	Blank(s)	Blank(s)	70	730	250	0	10	20	2	987	987	0	Blank(s)	988	3	3	0
Married (including common law)	64	Female	Black	C50.1-Central portion of breast	8530/3: Inflammatory carcinoma	Undifferentiated; anaplastic; Grade IV	Right - origin of primary	Positive histology	Blank(s)	IIIB	Blank(s)	Blank(s)	Blank(s)	Blank(s)	Blank(s)	T4d	N1	M0	Blank(s)	Blank(s)	Blank(s)	RE+RN	RE+RN	Regional	Blank(s)	Blank(s)	0	Unknown or not applicable	None; diagnosed at autopsy	Not recommended	Blank(s)	Blank(s)	Blank(s)	Blank(s)	30	710	260	0	20	20	98	987	987	0	Blank(s)	988	1	0	0
Widowed	63	Female	White	C50.8-Overlapping lesion of breast	8530/3: Inflammatory carcinoma	Poorly differentiated; Grade III	Right - origin of primary	Positive histology	Blank(s)	IIINOS	Blank(s)	Blank(s)	Blank(s)	Blank(s)	Blank(s)	T4d	NX	M0	Blank(s)	Blank(s)	Blank(s)	RE	RE	Regional	Blank(s)	Blank(s)	22	Unknown or not applicable	None; diagnosed at autopsy	Surgery performed	Blank(s)	Blank(s)	Blank(s)	Blank(s)	999	710	999	0	20	20	98	987	987	0	Blank(s)	988	3	9	0
Married (including common law)	60	Female	White	C50.4-Upper-outer quadrant of breast	8530/3: Inflammatory carcinoma	Poorly differentiated; Grade III	Right - origin of primary	Positive histology	Blank(s)	IIIB	Blank(s)	Blank(s)	Blank(s)	Blank(s)	Blank(s)	T4d	N2a	M0	Blank(s)	Blank(s)	Blank(s)	RE+RN	RE+RN	Regional	Blank(s)	Blank(s)	67	Unknown or not applicable	None; diagnosed at autopsy	Surgery performed	Blank(s)	Blank(s)	Blank(s)	Blank(s)	998	710	250	0	10	10	7	987	987	50	Blank(s)	988	3	3	0
Married (including common law)	62	Female	White	C50.9-Breast, NOS	8530/3: Inflammatory carcinoma	Poorly differentiated; Grade III	Left - origin of primary	Positive histology	Blank(s)	IIIB	Blank(s)	Blank(s)	Blank(s)	Blank(s)	Blank(s)	T4d	N0	M0	Blank(s)	Blank(s)	Blank(s)	RE	RE	Regional	Blank(s)	Blank(s)	48	Unknown or not applicable	None; diagnosed at autopsy	Surgery performed	Blank(s)	Blank(s)	Blank(s)	Blank(s)	998	730	0	0	10	10	98	0	0	0	Blank(s)	988	3	0	0
Widowed	60	Female	Black	C50.9-Breast, NOS	8530/3: Inflammatory carcinoma	Unknown	Right - origin of primary	Clinical diagnosis only	Blank(s)	IIIB	Blank(s)	Blank(s)	Blank(s)	Blank(s)	Blank(s)	T4d	N0	M0	Blank(s)	Blank(s)	Blank(s)	RE	RE	Regional	Blank(s)	Blank(s)	0	Unknown or not applicable	None; diagnosed at autopsy	Not recommended	Blank(s)	Blank(s)	Blank(s)	Blank(s)	998	710	0	0	998	998	98	0	0	0	Blank(s)	988	0	0	0
Married (including common law)	61	Female	White	C50.4-Upper-outer quadrant of breast	8530/3: Inflammatory carcinoma	Poorly differentiated; Grade III	Left - origin of primary	Positive histology	Blank(s)	IIIB	Blank(s)	Blank(s)	Blank(s)	Blank(s)	Blank(s)	T4d	N1a	M0	Blank(s)	Blank(s)	Blank(s)	RE+RN	RE+RN	Regional	Blank(s)	Blank(s)	44	Unknown or not applicable	None; diagnosed at autopsy	Surgery performed	Blank(s)	Blank(s)	Blank(s)	Blank(s)	20	730	260	0	20	20	1	987	987	20	Blank(s)	988	5	3	0
Widowed	61	Female	White	C50.9-Breast, NOS	8530/3: Inflammatory carcinoma	Undifferentiated; anaplastic; Grade IV	Right - origin of primary	Positive histology	Blank(s)	IIIB	Blank(s)	Blank(s)	Blank(s)	Blank(s)	Blank(s)	T4d	N1a	M0	Blank(s)	Blank(s)	Blank(s)	RE+RN	RE+RN	Regional	Blank(s)	Blank(s)	50	Unknown or not applicable	None; diagnosed at autopsy	Surgery performed	Blank(s)	Blank(s)	Blank(s)	Blank(s)	998	710	250	0	10	10	1	987	987	20	Blank(s)	988	5	6	0
Single (never married)	63	Female	White	C50.9-Breast, NOS	8530/3: Inflammatory carcinoma	Poorly differentiated; Grade III	Right - origin of primary	Positive histology	Blank(s)	IV	Blank(s)	Blank(s)	Blank(s)	Blank(s)	Blank(s)	T4d	N3a	M1	Blank(s)	Blank(s)	Blank(s)	D	D	Distant	Blank(s)	Blank(s)	51	Unknown or not applicable	None; diagnosed at autopsy	Surgery performed	Blank(s)	Blank(s)	Blank(s)	Blank(s)	110	710	520	44	10	20	11	987	987	20	Blank(s)	988	6	3	0
Single (never married)	61	Female	White	C50.9-Breast, NOS	8530/3: Inflammatory carcinoma	Moderately differentiated; Grade II	Right - origin of primary	Positive histology	Blank(s)	IV	Blank(s)	Blank(s)	Blank(s)	Blank(s)	Blank(s)	T4d	N1	M1	Blank(s)	Blank(s)	Blank(s)	D	D	Distant	Blank(s)	Blank(s)	0	Unknown or not applicable	None; diagnosed at autopsy	Recommended but not performed, unknown reason	Blank(s)	Blank(s)	Blank(s)	Blank(s)	80	710	600	44	10	10	98	987	987	0	Blank(s)	988	1	0	0
Single (never married)	61	Female	White	C50.9-Breast, NOS	8530/3: Inflammatory carcinoma	Poorly differentiated; Grade III	Right - origin of primary	Positive histology	Blank(s)	IV	Blank(s)	Blank(s)	Blank(s)	Blank(s)	Blank(s)	T4d	N1NOS	M1	Blank(s)	Blank(s)	Blank(s)	D	D	Distant	Blank(s)	Blank(s)	51	Unknown or not applicable	None; diagnosed at autopsy	Surgery performed	Blank(s)	Blank(s)	Blank(s)	Blank(s)	999	710	250	44	10	10	98	987	987	0	Blank(s)	988	5	6	0
Married (including common law)	59	Female	White	C50.4-Upper-outer quadrant of breast	8530/3: Inflammatory carcinoma	Poorly differentiated; Grade III	Right - origin of primary	Positive histology	Blank(s)	IIIB	Blank(s)	Blank(s)	Blank(s)	Blank(s)	Blank(s)	T4d	N2a	M0	Blank(s)	Blank(s)	Blank(s)	RE+RN	RE+RN	Regional	Blank(s)	Blank(s)	51	Unknown or not applicable	None; diagnosed at autopsy	Surgery performed	Blank(s)	Blank(s)	Blank(s)	Blank(s)	120	730	250	0	999	999	6	987	987	20	Blank(s)	988	6	6	0
Married (including common law)	65	Female	White	C50.9-Breast, NOS	8530/3: Inflammatory carcinoma	Poorly differentiated; Grade III	Left - origin of primary	Positive histology	Blank(s)	IV	Blank(s)	Blank(s)	Blank(s)	Blank(s)	Blank(s)	T4d	N1a	M1	Blank(s)	Blank(s)	Blank(s)	D	D	Distant	Blank(s)	Blank(s)	51	Unknown or not applicable	None; diagnosed at autopsy	Surgery performed	Blank(s)	Blank(s)	Blank(s)	Blank(s)	60	725	250	50	10	10	1	987	987	20	Blank(s)	988	1	3	0
Divorced	63	Female	White	C50.9-Breast, NOS	8530/3: Inflammatory carcinoma	Undifferentiated; anaplastic; Grade IV	Right - origin of primary	Positive histology	Blank(s)	IV	Blank(s)	Blank(s)	Blank(s)	Blank(s)	Blank(s)	T4d	N0	M1	Blank(s)	Blank(s)	Blank(s)	D	D	Distant	Blank(s)	Blank(s)	0	Unknown or not applicable	None; diagnosed at autopsy	Not recommended	Blank(s)	Blank(s)	Blank(s)	Blank(s)	998	710	0	10	20	20	98	0	0	0	Blank(s)	988	1	0	0
Married (including common law)	65	Female	White	C50.9-Breast, NOS	8530/3: Inflammatory carcinoma	Moderately differentiated; Grade II	Left - origin of primary	Positive histology	Blank(s)	IIIB	Blank(s)	Blank(s)	Blank(s)	Blank(s)	Blank(s)	T4d	N1a	M0	Blank(s)	Blank(s)	Blank(s)	RE+RN	RE+RN	Regional	Blank(s)	Blank(s)	51	Unknown or not applicable	None; diagnosed at autopsy	Surgery performed	Blank(s)	Blank(s)	Blank(s)	Blank(s)	21	725	250	0	10	10	1	987	987	20	Blank(s)	988	6	6	0
Widowed	65	Female	White	C50.9-Breast, NOS	8530/3: Inflammatory carcinoma	Poorly differentiated; Grade III	Left - origin of primary	Positive histology	Blank(s)	IIIB	Blank(s)	Blank(s)	Blank(s)	Blank(s)	Blank(s)	T4d	N2NOS	M0	Blank(s)	Blank(s)	Blank(s)	RE+RN	RE+RN	Regional	Blank(s)	Blank(s)	51	Unknown or not applicable	None; diagnosed at autopsy	Surgery performed	Blank(s)	Blank(s)	Blank(s)	Blank(s)	998	710	620	0	998	998	97	987	987	0	Blank(s)	988	3	3	0
Divorced	60	Female	White	C50.8-Overlapping lesion of breast	8530/3: Inflammatory carcinoma	Poorly differentiated; Grade III	Left - origin of primary	Positive histology	Blank(s)	IIIC	Blank(s)	Blank(s)	Blank(s)	Blank(s)	Blank(s)	T4d	N3a	M0	Blank(s)	Blank(s)	Blank(s)	RE+RN	RE+RN	Regional	Blank(s)	Blank(s)	51	Unknown or not applicable	None; diagnosed at autopsy	Surgery performed	Blank(s)	Blank(s)	Blank(s)	Blank(s)	70	710	250	0	20	20	20	987	987	30	Blank(s)	988	3	3	0
Married (including common law)	63	Female	White	C50.8-Overlapping lesion of breast	8530/3: Inflammatory carcinoma	Poorly differentiated; Grade III	Left - origin of primary	Positive histology	Blank(s)	IIIB	Blank(s)	Blank(s)	Blank(s)	Blank(s)	Blank(s)	T4d	N2a	M0	Blank(s)	Blank(s)	Blank(s)	RE+RN	RE+RN	Regional	Blank(s)	Blank(s)	51	Unknown or not applicable	None; diagnosed at autopsy	Surgery performed	Blank(s)	Blank(s)	Blank(s)	Blank(s)	100	710	510	0	10	20	6	987	987	0	Blank(s)	988	5	5	0
Married (including common law)	62	Female	White	C50.4-Upper-outer quadrant of breast	8530/3: Inflammatory carcinoma	Poorly differentiated; Grade III	Left - origin of primary	Positive histology	Blank(s)	IIIB	Blank(s)	Blank(s)	Blank(s)	Blank(s)	Blank(s)	T4d	N1mi	M0	Blank(s)	Blank(s)	Blank(s)	RE+RN	RE+RN	Regional	Blank(s)	Blank(s)	51	Unknown or not applicable	None; diagnosed at autopsy	Surgery performed	Blank(s)	Blank(s)	Blank(s)	Blank(s)	998	710	150	0	10	30	10	987	987	30	Blank(s)	988	5	6	0
Married (including common law)	61	Female	White	C50.2-Upper-inner quadrant of breast	8530/3: Inflammatory carcinoma	Poorly differentiated; Grade III	Left - origin of primary	Positive histology	Blank(s)	IIIB	Blank(s)	Blank(s)	Blank(s)	Blank(s)	Blank(s)	T4d	N1a	M0	Blank(s)	Blank(s)	Blank(s)	RE+RN	RE+RN	Regional	Blank(s)	Blank(s)	51	Unknown or not applicable	None; diagnosed at autopsy	Surgery performed	Blank(s)	Blank(s)	Blank(s)	Blank(s)	19	710	260	0	10	10	2	987	987	30	Blank(s)	988	5	3	0
Divorced	63	Female	White	C50.9-Breast, NOS	8530/3: Inflammatory carcinoma	Unknown	Left - origin of primary	Positive histology	Blank(s)	IV	Blank(s)	Blank(s)	Blank(s)	Blank(s)	Blank(s)	T4d	NX	M1	Blank(s)	Blank(s)	Blank(s)	D	D	Distant	Blank(s)	Blank(s)	0	Unknown or not applicable	None; diagnosed at autopsy	Not recommended	Blank(s)	Blank(s)	Blank(s)	Blank(s)	999	710	999	40	999	999	98	987	987	0	Blank(s)	988	0	0	0
Single (never married)	61	Female	White	C50.9-Breast, NOS	8530/3: Inflammatory carcinoma	Moderately differentiated; Grade II	Right - origin of primary	Positive histology	Blank(s)	IIIB	Blank(s)	Blank(s)	Blank(s)	Blank(s)	Blank(s)	T4d	N0	M0	Blank(s)	Blank(s)	Blank(s)	RE	RE	Regional	Blank(s)	Blank(s)	0	Unknown or not applicable	None; diagnosed at autopsy	Recommended, unknown if performed	Blank(s)	Blank(s)	Blank(s)	Blank(s)	120	730	0	0	10	10	98	0	0	50	Blank(s)	988	0	0	0
Married (including common law)	61	Female	White	C50.0-Nipple	8530/3: Inflammatory carcinoma	Unknown	Right - origin of primary	Positive histology	Blank(s)	IIIB	Blank(s)	Blank(s)	Blank(s)	Blank(s)	Blank(s)	T4d	N0	M0	Blank(s)	Blank(s)	Blank(s)	RE	RE	Regional	Blank(s)	Blank(s)	42	Unknown or not applicable	None; diagnosed at autopsy	Surgery performed	Blank(s)	Blank(s)	Blank(s)	Blank(s)	999	710	0	0	20	20	0	0	0	60	Blank(s)	988	3	3	0
Married (including common law)	60	Female	White	C50.9-Breast, NOS	8530/3: Inflammatory carcinoma	Moderately differentiated; Grade II	Right - origin of primary	Positive histology	Blank(s)	IV	Blank(s)	Blank(s)	Blank(s)	Blank(s)	Blank(s)	T4d	N1	M1	Blank(s)	Blank(s)	Blank(s)	D	D	Distant	Blank(s)	Blank(s)	0	Unknown or not applicable	None; diagnosed at autopsy	Not recommended	Blank(s)	Blank(s)	Blank(s)	Blank(s)	120	710	600	50	10	20	98	987	987	0	Blank(s)	988	1	0	0
Divorced	63	Female	Black	C50.8-Overlapping lesion of breast	8530/3: Inflammatory carcinoma	Unknown	Right - origin of primary	Positive histology	Blank(s)	IIIC	Blank(s)	Blank(s)	Blank(s)	Blank(s)	Blank(s)	T4d	N3c	M0	Blank(s)	Blank(s)	Blank(s)	D	D	Distant	Blank(s)	Blank(s)	41	Unknown or not applicable	None; diagnosed at autopsy	Surgery performed	Blank(s)	Blank(s)	Blank(s)	Blank(s)	998	730	800	0	10	20	98	987	987	0	Blank(s)	988	5	0	0
Married (including common law)	62	Female	White	C50.9-Breast, NOS	8530/3: Inflammatory carcinoma	Unknown	Right - origin of primary	Positive histology	Blank(s)	IV	Blank(s)	Blank(s)	Blank(s)	Blank(s)	Blank(s)	T4d	N1	M1	Blank(s)	Blank(s)	Blank(s)	D	D	Distant	Blank(s)	Blank(s)	0	Unknown or not applicable	None; diagnosed at autopsy	Not recommended	Blank(s)	Blank(s)	Blank(s)	Blank(s)	69	710	600	44	10	10	98	987	987	987	Blank(s)	988	0	0	3
Divorced	65	Female	White	C50.9-Breast, NOS	8530/3: Inflammatory carcinoma	Poorly differentiated; Grade III	Right - origin of primary	Positive histology	Blank(s)	IIIB	Blank(s)	Blank(s)	Blank(s)	Blank(s)	Blank(s)	T4d	N2NOS	M0	Blank(s)	Blank(s)	Blank(s)	RE+RN	RE+RN	Regional	Blank(s)	Blank(s)	41	Unknown or not applicable	None; diagnosed at autopsy	Surgery performed	Blank(s)	Blank(s)	Blank(s)	Blank(s)	115	710	610	0	20	20	98	987	987	20	Blank(s)	988	5	5	0
Widowed	66	Female	White	C50.4-Upper-outer quadrant of breast	8530/3: Inflammatory carcinoma	Poorly differentiated; Grade III	Left - origin of primary	Positive histology	IIIB	IIIB	Blank(s)	Blank(s)	T4d	N2a	M0	T4d	N2a	M0	Blank(s)	Blank(s)	Blank(s)	RE+RN	RE+RN	Regional	Blank(s)	Blank(s)	51	Unknown or not applicable	None; diagnosed at autopsy	Surgery performed	Blank(s)	Blank(s)	Blank(s)	Blank(s)	22	750	250	0	20	20	6	987	987	20	90	988	3	3	0
Married (including common law)	60	Female	White	C50.9-Breast, NOS	8530/3: Inflammatory carcinoma	Poorly differentiated; Grade III	Right - origin of primary	Positive histology	Blank(s)	UNK Stage	Blank(s)	Blank(s)	Blank(s)	Blank(s)	Blank(s)	T4d	NX	MX	Blank(s)	Blank(s)	Blank(s)	RE	RE	Regional	Blank(s)	Blank(s)	80	Unknown or not applicable	None; diagnosed at autopsy	Surgery performed	Blank(s)	Blank(s)	Blank(s)	Blank(s)	999	710	999	99	999	999	98	987	987	987	Blank(s)	988	1	9	9
Unknown	64	Female	White	C50.4-Upper-outer quadrant of breast	8530/3: Inflammatory carcinoma	Moderately differentiated; Grade II	Right - origin of primary	Positive histology	IV	IV	Blank(s)	Blank(s)	T4d	NX	M1	T4d	NX	M1	Blank(s)	Blank(s)	Blank(s)	D	D	Distant	Blank(s)	Blank(s)	41	Unknown or not applicable	None; diagnosed at autopsy	Surgery performed	Blank(s)	Blank(s)	Blank(s)	Blank(s)	35	750	999	10	10	10	98	987	987	30	70	988	3	9	3
Married (including common law)	60	Female	Black	C50.8-Overlapping lesion of breast	8530/3: Inflammatory carcinoma	Poorly differentiated; Grade III	Right - origin of primary	Positive histology	Blank(s)	IIIB	Blank(s)	Blank(s)	Blank(s)	Blank(s)	Blank(s)	T4d	N0	M0	Blank(s)	Blank(s)	Blank(s)	RE	RE	Regional	Blank(s)	Blank(s)	41	Unknown or not applicable	None; diagnosed at autopsy	Surgery performed	Blank(s)	Blank(s)	Blank(s)	Blank(s)	999	730	0	0	10	20	98	0	0	60	Blank(s)	988	3	0	0
Divorced	62	Female	Black	C50.9-Breast, NOS	8530/3: Inflammatory carcinoma	Moderately differentiated; Grade II	Left - origin of primary	Positive histology	Blank(s)	IV	Blank(s)	Blank(s)	Blank(s)	Blank(s)	Blank(s)	T4d	N3c	M1	Blank(s)	Blank(s)	Blank(s)	D	D	Distant	Blank(s)	Blank(s)	0	Unknown or not applicable	None; diagnosed at autopsy	Not recommended	Blank(s)	Blank(s)	Blank(s)	Blank(s)	998	710	800	50	20	20	95	987	987	0	Blank(s)	988	3	1	3
Married (including common law)	59	Female	White	C50.1-Central portion of breast	8530/3: Inflammatory carcinoma	Poorly differentiated; Grade III	Right - origin of primary	Positive histology	Blank(s)	IIIB	Blank(s)	Blank(s)	Blank(s)	Blank(s)	Blank(s)	T4d	N1	M0	Blank(s)	Blank(s)	Blank(s)	RE+RN	RE+RN	Regional	Blank(s)	Blank(s)	54	Unknown or not applicable	None; diagnosed at autopsy	Surgery performed	Blank(s)	Blank(s)	Blank(s)	Blank(s)	120	730	600	0	20	20	1	987	987	0	Blank(s)	988	5	5	0
Married (including common law)	62	Female	White	C50.8-Overlapping lesion of breast	8530/3: Inflammatory carcinoma	Poorly differentiated; Grade III	Left - origin of primary	Positive histology	Blank(s)	IIIC	Blank(s)	Blank(s)	Blank(s)	Blank(s)	Blank(s)	T4d	N3a	M0	Blank(s)	Blank(s)	Blank(s)	RE+RN	RE+RN	Regional	Blank(s)	Blank(s)	51	Unknown or not applicable	None; diagnosed at autopsy	Surgery performed	Blank(s)	Blank(s)	Blank(s)	Blank(s)	30	710	600	0	10	10	11	987	987	987	Blank(s)	988	6	6	0
Single (never married)	59	Female	Black	C50.8-Overlapping lesion of breast	8530/3: Inflammatory carcinoma	Poorly differentiated; Grade III	Left - origin of primary	Positive histology	Blank(s)	IIIB	Blank(s)	Blank(s)	Blank(s)	Blank(s)	Blank(s)	T4d	N0(i-)	M0	Blank(s)	Blank(s)	Blank(s)	RE	RE	Regional	Blank(s)	Blank(s)	50	Unknown or not applicable	None; diagnosed at autopsy	Surgery performed	Blank(s)	Blank(s)	Blank(s)	Blank(s)	998	710	0	0	20	20	0	1	1	0	Blank(s)	988	5	6	0
Unknown	59	Female	White	C50.9-Breast, NOS	8530/3: Inflammatory carcinoma	Poorly differentiated; Grade III	Right - origin of primary	Positive histology	Blank(s)	UNK Stage	Blank(s)	Blank(s)	Blank(s)	Blank(s)	Blank(s)	T4d	NX	MX	Blank(s)	Blank(s)	Blank(s)	RE	RE	Regional	Blank(s)	Blank(s)	51	Unknown or not applicable	None; diagnosed at autopsy	Surgery performed	Blank(s)	Blank(s)	Blank(s)	Blank(s)	998	710	999	99	999	999	98	987	987	0	Blank(s)	988	9	9	9
Single (never married)	59	Female	Black	C50.9-Breast, NOS	8530/3: Inflammatory carcinoma	Poorly differentiated; Grade III	Left - origin of primary	Positive histology	Blank(s)	IV	Blank(s)	Blank(s)	Blank(s)	Blank(s)	Blank(s)	T4d	N3a	M1	Blank(s)	Blank(s)	Blank(s)	D	D	Distant	Blank(s)	Blank(s)	51	Unknown or not applicable	None; diagnosed at autopsy	Surgery performed	Blank(s)	Blank(s)	Blank(s)	Blank(s)	998	710	520	10	10	10	13	987	987	0	Blank(s)	988	3	3	3
Unknown	59	Female	White	C50.8-Overlapping lesion of breast	8530/3: Inflammatory carcinoma	Poorly differentiated; Grade III	Left - origin of primary	Positive histology	Blank(s)	UNK Stage	Blank(s)	Blank(s)	Blank(s)	Blank(s)	Blank(s)	T4d	N3a	MX	Blank(s)	Blank(s)	Blank(s)	D	RE+RN	Regional	Blank(s)	Blank(s)	0	Unknown or not applicable	None; diagnosed at autopsy	Not recommended	Blank(s)	Blank(s)	Blank(s)	Blank(s)	998	730	750	99	10	10	13	987	987	0	Blank(s)	988	1	3	0
Married (including common law)	58	Female	White	C50.8-Overlapping lesion of breast	8530/3: Inflammatory carcinoma	Unknown	Right - origin of primary	Positive histology	Blank(s)	IV	Blank(s)	Blank(s)	Blank(s)	Blank(s)	Blank(s)	T4d	NX	M1	Blank(s)	Blank(s)	Blank(s)	D	D	Distant	Blank(s)	Blank(s)	0	Unknown or not applicable	None; diagnosed at autopsy	Not recommended	Blank(s)	Blank(s)	Blank(s)	Blank(s)	998	710	999	40	999	999	98	987	987	987	Blank(s)	988	1	9	0
Married (including common law)	63	Female	White	C50.8-Overlapping lesion of breast	8530/3: Inflammatory carcinoma	Poorly differentiated; Grade III	Right - origin of primary	Positive histology	Blank(s)	IIIB	Blank(s)	Blank(s)	Blank(s)	Blank(s)	Blank(s)	T4d	N2a	M0	Blank(s)	Blank(s)	Blank(s)	RE+RN	RE+RN	Regional	Blank(s)	Blank(s)	51	Unknown or not applicable	None; diagnosed at autopsy	Surgery performed	Blank(s)	Blank(s)	Blank(s)	Blank(s)	10	710	250	0	20	20	5	987	987	30	Blank(s)	988	6	6	0
Married (including common law)	60	Female	Black	C50.4-Upper-outer quadrant of breast	8530/3: Inflammatory carcinoma	Poorly differentiated; Grade III	Right - origin of primary	Positive histology	Blank(s)	IIIB	Blank(s)	Blank(s)	Blank(s)	Blank(s)	Blank(s)	T4d	N1a	M0	Blank(s)	Blank(s)	Blank(s)	RE+RN	RE+RN	Regional	Blank(s)	Blank(s)	40	Unknown or not applicable	None; diagnosed at autopsy	Surgery performed	Blank(s)	Blank(s)	Blank(s)	Blank(s)	10	710	250	0	10	10	3	987	987	0	Blank(s)	988	6	6	0
Divorced	62	Female	Black	C50.8-Overlapping lesion of breast	8530/3: Inflammatory carcinoma	Unknown	Right - origin of primary	Positive histology	Blank(s)	IV	Blank(s)	Blank(s)	Blank(s)	Blank(s)	Blank(s)	T4d	N3b	M1	Blank(s)	Blank(s)	Blank(s)	D	D	Distant	Blank(s)	Blank(s)	0	Unknown or not applicable	None; diagnosed at autopsy	Not recommended	Blank(s)	Blank(s)	Blank(s)	Blank(s)	998	710	760	50	20	20	98	987	987	0	Blank(s)	988	0	0	1
Divorced	62	Female	Black	C50.8-Overlapping lesion of breast	8530/3: Inflammatory carcinoma	Unknown	Left - origin of primary	Positive histology	Blank(s)	IV	Blank(s)	Blank(s)	Blank(s)	Blank(s)	Blank(s)	T4d	N3c	M1	Blank(s)	Blank(s)	Blank(s)	D	D	Distant	Blank(s)	Blank(s)	0	Unknown or not applicable	None; diagnosed at autopsy	Not recommended	Blank(s)	Blank(s)	Blank(s)	Blank(s)	999	730	800	50	20	20	98	987	987	0	Blank(s)	988	0	0	1
Married (including common law)	60	Female	White	C50.9-Breast, NOS	8530/3: Inflammatory carcinoma	Unknown	Left - origin of primary	Positive histology	Blank(s)	IIIB	Blank(s)	Blank(s)	Blank(s)	Blank(s)	Blank(s)	T4d	N0	M0	Blank(s)	Blank(s)	Blank(s)	RE	RE	Regional	Blank(s)	Blank(s)	41	Unknown or not applicable	None; diagnosed at autopsy	Surgery performed	Blank(s)	Blank(s)	Blank(s)	Blank(s)	999	710	0	0	20	20	98	0	0	0	Blank(s)	988	Blank(s)	Blank(s)	Blank(s)
Divorced	61	Female	Black	C50.1-Central portion of breast	8530/3: Inflammatory carcinoma	Poorly differentiated; Grade III	Left - origin of primary	Positive histology	Blank(s)	IV	Blank(s)	Blank(s)	Blank(s)	Blank(s)	Blank(s)	T4d	N2a	M1	Blank(s)	Blank(s)	Blank(s)	D	D	Distant	Blank(s)	Blank(s)	51	Unknown or not applicable	None; diagnosed at autopsy	Surgery performed	Blank(s)	Blank(s)	Blank(s)	Blank(s)	998	730	600	40	20	20	5	987	987	0	Blank(s)	988	5	6	0
Single (never married)	63	Female	Black	C50.9-Breast, NOS	8530/3: Inflammatory carcinoma	Unknown	Right - origin of primary	Positive histology	Blank(s)	UNK Stage	Blank(s)	Blank(s)	Blank(s)	Blank(s)	Blank(s)	T4d	N1	MX	Blank(s)	Blank(s)	Blank(s)	RE+RN	RE+RN	Regional	Blank(s)	Blank(s)	0	Unknown or not applicable	None; diagnosed at autopsy	Not recommended	Blank(s)	Blank(s)	Blank(s)	Blank(s)	998	710	600	99	999	999	98	987	987	0	Blank(s)	988	1	0	0
Divorced	60	Female	White	C50.8-Overlapping lesion of breast	8530/3: Inflammatory carcinoma	Poorly differentiated; Grade III	Left - origin of primary	Positive histology	Blank(s)	IV	Blank(s)	Blank(s)	Blank(s)	Blank(s)	Blank(s)	T4d	N2a	M1	Blank(s)	Blank(s)	Blank(s)	D	D	Distant	Blank(s)	Blank(s)	52	Unknown or not applicable	None; diagnosed at autopsy	Surgery performed	Blank(s)	Blank(s)	Blank(s)	Blank(s)	998	730	500	44	20	10	5	987	987	987	Blank(s)	988	Blank(s)	Blank(s)	Blank(s)
Widowed	61	Female	White	C50.9-Breast, NOS	8530/3: Inflammatory carcinoma	Poorly differentiated; Grade III	Right - origin of primary	Positive histology	Blank(s)	IIIB	Blank(s)	Blank(s)	Blank(s)	Blank(s)	Blank(s)	T4d	N1	M0	Blank(s)	Blank(s)	Blank(s)	RE+RN	RE+RN	Regional	Blank(s)	Blank(s)	0	Unknown or not applicable	None; diagnosed at autopsy	Not recommended	Blank(s)	Blank(s)	Blank(s)	Blank(s)	46	710	600	0	20	20	98	987	987	50	Blank(s)	988	5	0	0
Single (never married)	59	Female	White	C50.9-Breast, NOS	8530/3: Inflammatory carcinoma	Poorly differentiated; Grade III	Right - origin of primary	Positive histology	Blank(s)	IV	Blank(s)	Blank(s)	Blank(s)	Blank(s)	Blank(s)	T4d	NX	M1	Blank(s)	Blank(s)	Blank(s)	D	D	Distant	Blank(s)	Blank(s)	0	Unknown or not applicable	None; diagnosed at autopsy	Not recommended	Blank(s)	Blank(s)	Blank(s)	Blank(s)	998	710	999	40	20	20	98	987	987	0	Blank(s)	988	1	9	5
Single (never married)	62	Female	White	C50.2-Upper-inner quadrant of breast	8530/3: Inflammatory carcinoma	Moderately differentiated; Grade II	Left - origin of primary	Positive histology	Blank(s)	IV	Blank(s)	Blank(s)	Blank(s)	Blank(s)	Blank(s)	T4d	N1	M1	Blank(s)	Blank(s)	Blank(s)	D	D	Distant	Blank(s)	Blank(s)	0	Unknown or not applicable	None; diagnosed at autopsy	Not recommended	Blank(s)	Blank(s)	Blank(s)	Blank(s)	998	710	260	40	20	20	98	987	987	0	Blank(s)	988	0	0	0
Single (never married)	61	Female	White	C50.8-Overlapping lesion of breast	8530/3: Inflammatory carcinoma	Unknown	Left - origin of primary	Positive histology	Blank(s)	IV	Blank(s)	Blank(s)	Blank(s)	Blank(s)	Blank(s)	T4d	N3c	M1	Blank(s)	Blank(s)	Blank(s)	D	D	Distant	Blank(s)	Blank(s)	0	Unknown or not applicable	None; diagnosed at autopsy	Not recommended	Blank(s)	Blank(s)	Blank(s)	Blank(s)	998	710	800	44	20	20	98	987	987	0	Blank(s)	988	1	0	0
Widowed	60	Female	White	C50.8-Overlapping lesion of breast	8530/3: Inflammatory carcinoma	Poorly differentiated; Grade III	Right - origin of primary	Positive histology	Blank(s)	IIIB	Blank(s)	Blank(s)	Blank(s)	Blank(s)	Blank(s)	T4d	N1	M0	Blank(s)	Blank(s)	Blank(s)	RE+RN	RE+RN	Regional	Blank(s)	Blank(s)	51	Unknown or not applicable	None; diagnosed at autopsy	Surgery performed	Blank(s)	Blank(s)	Blank(s)	Blank(s)	25	710	600	0	20	20	3	987	987	30	Blank(s)	988	5	5	0
Single (never married)	58	Female	White	C50.8-Overlapping lesion of breast	8530/3: Inflammatory carcinoma	Unknown	Right - origin of primary	Positive histology	Blank(s)	IV	Blank(s)	Blank(s)	Blank(s)	Blank(s)	Blank(s)	T4d	NX	M1	Blank(s)	Blank(s)	Blank(s)	D	D	Distant	Blank(s)	Blank(s)	0	Unknown or not applicable	None; diagnosed at autopsy	Not recommended	Blank(s)	Blank(s)	Blank(s)	Blank(s)	998	710	999	40	10	20	98	987	987	0	Blank(s)	988	1	0	3
Married (including common law)	62	Female	White	C50.9-Breast, NOS	8530/3: Inflammatory carcinoma	Moderately differentiated; Grade II	Left - origin of primary	Positive histology	Blank(s)	IV	Blank(s)	Blank(s)	Blank(s)	Blank(s)	Blank(s)	T4d	N1	M1	Blank(s)	Blank(s)	Blank(s)	D	D	Distant	Blank(s)	Blank(s)	0	Unknown or not applicable	None; diagnosed at autopsy	Not recommended	Blank(s)	Blank(s)	Blank(s)	Blank(s)	998	730	600	44	10	20	1	987	987	40	Blank(s)	988	1	1	0
Married (including common law)	64	Female	Black	C50.8-Overlapping lesion of breast	8530/3: Inflammatory carcinoma	Unknown	Left - origin of primary	Positive histology	Blank(s)	IV	Blank(s)	Blank(s)	Blank(s)	Blank(s)	Blank(s)	T4d	N1	M1	Blank(s)	Blank(s)	Blank(s)	D	D	Distant	Blank(s)	Blank(s)	0	Unknown or not applicable	None; diagnosed at autopsy	Not recommended	Blank(s)	Blank(s)	Blank(s)	Blank(s)	30	710	600	40	20	20	1	987	987	0	Blank(s)	988	0	1	0
Married (including common law)	63	Female	White	C50.9-Breast, NOS	8530/3: Inflammatory carcinoma	Unknown	Left - origin of primary	Positive histology	Blank(s)	IV	Blank(s)	Blank(s)	Blank(s)	Blank(s)	Blank(s)	T4d	N3c	M1	Blank(s)	Blank(s)	Blank(s)	D	D	Distant	Blank(s)	Blank(s)	42	Unknown or not applicable	None; diagnosed at autopsy	Surgery performed	Blank(s)	Blank(s)	Blank(s)	Blank(s)	999	710	800	10	20	20	98	987	987	987	Blank(s)	988	5	0	0
[truncated: 1,203 more rows]
[truncated: 31 more columns]
